# Supplementary material for: Comparative Analysis of the MADS-Box Genes Revealed Their Potential Functions for Flower and Fruit Development in Longan (Dimocarpus longan)
Source: Front Plant Sci. 2022 Jan 27;12:813798. doi: 10.3389/fpls.2021.813798 (PMC8829350; doi:10.3389/fpls.2021.813798)
Supplement: Supplementary file 2 [file Data_Sheet_2.xlsx]

## Sheet: Supplementary Table 1
Supplementary Table 1. List of primers used in this study
Genes	Gene ID	Forward (5’ to 3’)	Reverse (5’ to 3’)
DlActin1	Dil.10g021740.1	CCTAAGGCTGTCAGAGAACAAC	GCCAACGGCATAGAGAGATAAC
DlActin2	Dil.06g016430.1	TCAGGCAGTCCTCTCTCTTTA	ATAGCATGAGGAAGGGCATATC
DlAG	Dil.07g014331.1	GAGGTTGCTCTTATCGTCTTCT	GAATCTGCACTTGCCTTCTTG
DlAGL6	Dil.04g002950.1	CAACTTTCCTCTACATCCCTCTC	TTTGCACTGATGACCCTTCT
DlAP1	Dil.10g012990.1	CCCAAATACACTCTCCTTCCTG	GTCAAGCTCGTTCCTCCTTATC
DlAP3-1	Dil.06g002660.1	GAGGACACTAGGGATTGATGTG	CTGCCTGATCTCTCTTCTTAGC
DlAP3-2	Dil.09g003770.1	TCTCTGGAGCTCCCATTATGA	CCTTCACCAATCCTATGCCTAAT
DlFUL	Dil.15g016670.1	CCGAACTCGTCCACTATTCTTT	TTGTGGAGTCTCATCATCATCG
DlMADS53	Dil.08g005650.1	GAAGAAACGACGAAGCAACAC	CTTCCCTTCCACATTCCTCTTC
DlMADS81	Dil.11g015170.1	CAAGACAAGGGAACAACAACTG	CCGATAATGGTGACTGACTCTG
DlMADS82	Dil.11g015180.1	CCGAAACGAAGGGTGAAAGA	CCCTGTTCTTTGTCTCAGTCTC
DlPI	Dil.07g014331.1	GAGCATGTGGAAGGGATGAG	TTCGAGCTCCCTCACATTATTC
DlSEP1	Dil.10g019800.1	GATCAACAAGGACCCAGTACAT	TCAACTGCAAACCAGCAAATC
DlSEP2	Dil.15g016680.1	ATCACATACAACCGCCTTCC	CCTGAAACACTTACCTCCTGTT
DlSEP3	Dil.14g015100.1	GCATGGTCACACTCAAGGATTA	CATGACTTGTGGCTGCTATCT
DlSEP4	Dil.10g013000.1	GGAAGATTTGGGAGCCTTAGAT	TGAGAGCCGATCAAGCATAAA
DlSHP	Dil.04g016010.1	AACAGCAACAACGACCAAAC	ATGAGGTTCACAGGAAGGAAAT
DlSOC1	Dil.04g002970.1	AAGAGAAAGAGCAGCCAGAAA	GCGGCAAATACCTTGTTCTTC
DlSTK	Dil.09g020600.1	CTTGAACGAGGCATCACTAGAA	ACCTCTCAATGTCAGCAATCC
DlSVP	Dil.06g009730.1	CAGCTACACCAGGTTGAGTAAG	AGCACCTGCAGTTCTTCAATA

## Sheet: Supplementary Table 2
Supplementary Table 2. Characteristics of Dimocarpus longan MADS-box genes
Name	Other name	Gene ID	Chromosome location	Protein length(AA)	Molecular weight(kD)	PI	Hydrophilia	Instability index	Group	Origin
DlMADS1	-	Dil.01g003040.1	Chr1: 2404182-2409414	170	19345	5.69	-0.484	46.25	MIKC*	Tandem
DlMADS2	-	Dil.01g003160.1	Chr1: 2514531-2515252	82	9379.2	10.49	-0.349	22.97	MIKC*	Dispersed
DlMADS3	-	Dil.01g005910.1	Chr1: 4827075-4828550	259	29651.2	8.7	-0.568	38.64	Mβ	Tandem
DlMADS4	-	Dil.01g005920.1	Chr1: 4830767-4831726	319	36699.2	8.36	-0.862	37.86	Mβ	Tandem
DlMADS5	-	Dil.02g011730.1	Chr2: 21893839-21894462	207	23072	7.88	-0.686	51.64	Mα	WGD/Segmental
DlMADS6	-	Dil.02g011820.1	Chr2: 22241053-22241418	121	13344.2	6.96	-0.299	46	Mα	WGD/Segmental
DlMADS7	-	Dil.02g011830.1	Chr2: 22255419-22256015	198	21811.7	8.71	-0.632	55.43	Mα	Tandem
DlMADS8	-	Dil.02g011850.1	Chr2: 22311499-22312098	199	22238.1	9.07	-0.694	58.63	Mα	Proximal
DlMADS9	-	Dil.02g011970.1	Chr2: 22552804-22553403	199	22172	7.87	-0.659	56.05	Mα	WGD/Segmental
DlMADS10	-	Dil.02g011990.1	Chr2: 22577462-22578058	198	21801.6	8.71	-0.628	56.41	Mα	WGD/Segmental
DlMADS11	-	Dil.02g012000.1	Chr2: 22595908-22596273	121	13344.2	6.96	-0.299	46	Mα	Tandem
DlMADS12	-	Dil.03g000370.1	Chr3: 265766-266344	192	21779.6	5.9	-0.784	38.79	Mα	WGD/Segmental
DlMADS13	-	Dil.03g000450.1	Chr3: 292723-293310	195	22247.3	6.84	-0.726	48.49	Mα	WGD/Segmental
DlMADS14	-	Dil.03g002240.1	Chr3: 2071800-2072612	270	31664.2	9.12	-0.653	49.15	Mγ	Dispersed
DlMADS15	-	Dil.03g010150.1	Chr3: 10863691-10864329	212	24336.3	6.27	-0.962	45.73	Mα	Proximal
DlMADS16	-	Dil.03g010180.1	Chr3: 10892275-10892970	231	26379.7	5.5	-0.77	43.89	Mα	Proximal
DlMADS17	-	Dil.03g026050.1	Chr3: 38812957-38813778	273	31872.5	9.14	-0.758	40.11	Mβ	Dispersed
DlMADS18	DlAGL6	Dil.04g002950.1	Chr4: 2230165-2235675	245	27929	9.36	-0.636	38.18	MIKCC	WGD/Segmental
DlMADS19	DlSOC1	Dil.04g002970.1	Chr4: 2242453-2249779	224	25761.5	9.24	-0.854	65.8	MIKCC	Proximal
DlMADS20	DlSHP	Dil.04g016010.1	Chr4: 13049253-13057805	239	27817.6	9.51	-0.839	63.11	MIKCC	WGD/Segmental
DlMADS21	-	Dil.05g000590.1	Chr5: 919306-920028	240	27470.5	9.11	-0.652	52.25	Mγ	Dispersed
DlMADS22	-	Dil.05g006120.1	Chr5: 11218791-11221039	259	29791.4	9.3	-0.481	61.18	Mγ	Dispersed
DlMADS23	-	Dil.05g012700.1	Chr5: 22718455-22719045	196	22332.8	9.44	-0.6	57.17	Mγ	Dispersed
DlMADS24	-	Dil.05g017510.1	Chr5: 28344864-28345376	170	19471.5	9.25	-0.591	34.15	Mα	WGD/Segmental
DlMADS25	DlAP3-1	Dil.06g002660.1	Chr6: 2198313-2200949	232	26768.3	9.64	-0.804	34.63	MIKCC	WGD/Segmental
DlMADS26	-	Dil.06g003130.1	Chr6: 2598002-2598603	157	18141.5	8.41	-0.734	34.65	Mα	Dispersed
DlMADS27	-	Dil.06g007020.1	Chr6: 6278370-6284538	356	39853	9.43	-0.622	38.69	MIKC*	Dispersed
DlMADS28	-	Dil.06g008980.1	Chr6: 8565628-8572396	177	20238.2	9.62	-0.612	34.92	MIKCC	WGD/Segmental
DlMADS29	DlSVP	Dil.06g009730.1	Chr6: 9542213-9551008	226	25573	6.62	-0.634	54.9	MIKCC	WGD/Segmental
DlMADS30	-	Dil.06g011690.1	Chr6: 13199922-13200515	197	22445.1	9.16	-0.314	43.5	Mα	WGD/Segmental
DlMADS31	-	Dil.06g012150.1	Chr6: 14043144-14043737	197	22505.2	9.17	-0.328	46.86	Mα	Dispersed
DlMADS32	-	Dil.06g019400.1	Chr6: 29234692-29235233	92	10949.9	9.47	-0.213	50.85	MIKC*	Dispersed
DlMADS33	-	Dil.06g019740.1	Chr6: 29645606-29646771	97	11259.2	8.88	-0.302	42.64	MIKC*	Dispersed
DlMADS34	-	Dil.06g020470.1	Chr6: 30706328-30706534	68	8058.57	9.62	0.062	24.73	MIKC*	WGD/Segmental
DlMADS35	-	Dil.06g020490.1	Chr6: 30733915-30738091	147	16851.6	5.74	-0.309	49.32	MIKC*	Proximal
DlMADS36	-	Dil.07g000660.1	Chr7: 2298533-2299084	183	21111.5	9.63	-0.631	49.38	Mγ	WGD/Segmental
DlMADS37	-	Dil.07g008570.1	Chr7: 17189729-17190283	184	20823.1	9.52	-0.601	42.53	Mα	WGD/Segmental
DlMADS38	-	Dil.07g008580.1	Chr7: 17245612-17246166	184	20823.1	9.52	-0.601	42.53	Mα	Tandem
DlMADS39	-	Dil.07g008600.1	Chr7: 17289019-17289574	158	17926.7	9.1	-0.654	35.29	Mα	Proximal
DlMADS40	-	Dil.07g008660.1	Chr7: 17341613-17348115	165	18794.9	9.85	-0.667	37.53	Mα	WGD/Segmental
DlMADS41	-	Dil.07g009020.1	Chr7: 17892044-17892616	190	21702.7	8.94	-0.872	36.87	Mα	WGD/Segmental
DlMADS42	-	Dil.07g009040.1	Chr7: 17912434-17921473	246	27829.7	9.11	-0.692	36.9	Mα	Proximal
DlMADS43	-	Dil.07g009190.1	Chr7: 18084308-18084577	89	10019.6	9.55	-0.64	34.54	Mα	Dispersed
DlMADS44	-	Dil.07g009230.1	Chr7: 18158561-18159190	209	23860.1	8.46	-0.853	42.62	Mα	WGD/Segmental
DlMADS45	-	Dil.07g013390.1	Chr7: 22672090-22672599	169	19159.1	8.97	-0.657	35.88	Mα	WGD/Segmental
DlMADS46	-	Dil.07g013410.1	Chr7: 22697755-22698351	198	21924.8	6.64	-0.551	43.53	Mα	Tandem
DlMADS47	-	Dil.07g013420.1	Chr7: 22706492-22707013	173	19380.1	5.74	-0.575	32.18	Mα	Tandem
DlMADS48	-	Dil.07g013620.1	Chr7: 22913551-22914387	278	31993.3	8.34	-0.723	36.34	Mβ	Dispersed
DlMADS49	DlAG	Dil.07g014331.1	Chr7: 23549724-23550285	99	11462.2	9.73	-0.696	48.89	MIKCC	Dispersed
DlMADS50	-	Dil.07g021390.1	Chr7: 29736917-29737300	127	14416.7	9.73	-0.667	56.17	Mα	WGD/Segmental
DlMADS51	-	Dil.08g002790.1	Chr8: 3562072-3562605	177	20525.6	9.37	-0.807	36.27	Mβ	Dispersed
DlMADS52	-	Dil.08g004020.1	Chr8: 5564042-5565346	434	48043.8	5.82	-0.574	38.97	Mγ	WGD/Segmental
DlMADS53	-	Dil.08g005650.1	Chr8: 9356308-9357066	252	29089.3	5.2	-0.902	42.59	Mα	Proximal
DlMADS54	-	Dil.08g005740.1	Chr8: 9455043-9455738	231	26515.7	5.82	-0.854	41.4	Mα	Proximal
DlMADS55	-	Dil.08g010500.1	Chr8: 19879037-19885440	245	27602.2	7.6	-0.689	65.49	MIKCC	Dispersed
DlMADS56	-	Dil.08g014820.1	Chr8: 25573768-25602749	265	30623.5	9.27	-0.621	58.96	MIKCC	WGD/Segmental
DlMADS57	DlAP3-2	Dil.09g003770.1	Chr9: 2647640-2649577	214	24682.2	9.33	-0.689	43.88	MIKCC	WGD/Segmental
DlMADS58	-	Dil.09g005740.1	Chr9: 4105227-4111302	314	35743.8	5.06	-0.711	65.44	MIKC*	WGD/Segmental
DlMADS59	DlAGL24	Dil.09g007590.1	Chr9: 6034366-6044754	227	25587.3	6.77	-0.524	54.96	MIKCC	WGD/Segmental
DlMADS60	-	Dil.09g007610.1	Chr9: 6063914-6080099	159	17656.4	9.13	-0.355	64	MIKCC	Proximal
DlMADS61	-	Dil.09g007940.1	Chr9: 6455024-6459651	198	22465.3	9.71	-0.073	41.14	MIKCC	Dispersed
DlMADS62	-	Dil.09g010560.1	Chr9: 9150230-9157347	158	17687.2	5.39	-0.177	41.6	MIKC*	Proximal
DlMADS63	DlPI	Dil.09g015580.1	Chr9: 17437247-17439913	218	25523.1	8.76	-0.933	58.55	MIKCC	WGD/Segmental
DlMADS64	-	Dil.09g020280.1	Chr9: 25892833-25895185	235	27417.2	9.82	-0.683	53.84	Mγ	Proximal
DlMADS65	-	Dil.09g020350.1	Chr9: 25962261-25962791	176	20795.2	9.65	-0.812	52.13	Mγ	Proximal
DlMADS66	DlSTK	Dil.09g020600.1	Chr9: 26174638-26183070	251	29079.3	9.55	-0.481	46.02	MIKCC	Dispersed
DlMADS67	-	Dil.09g020730.1	Chr9: 26283673-26290415	200	22786.7	8.97	-0.256	51.86	MIKCC	WGD/Segmental
DlMADS68	-	Dil.10g002800.1	Chr10: 7268332-7271713	233	27152.9	8.24	-0.765	60	MIKCC	Dispersed
DlMADS69	DlAP1	Dil.10g012990.1	Chr10: 21679068-21685046	241	28263.5	8.93	-0.75	63.92	MIKCC	WGD/Segmental
DlMADS70	DlSEP4	Dil.10g013000.1	Chr10: 21705229-21716809	245	28261.9	7.58	-0.756	50.16	MIKCC	Tandem
DlMADS71	-	Dil.10g014390.1	Chr10: 22677930-22683546	347	39054	7.19	-0.639	49.09	MIKC*	WGD/Segmental
DlMADS72	-	Dil.10g014490.1	Chr10: 22747585-22753202	347	39054	7.19	-0.639	49.09	MIKC*	WGD/Segmental
DlMADS73	DlFLC	Dil.10g019790.1	Chr10: 26846154-26874119	191	21559.8	9.69	-0.462	46.57	MIKCC	WGD/Segmental
DlMADS74	DlSEP1	Dil.10g019800.1	Chr10: 26878858-26885334	255	29087.2	8.26	-0.619	55.16	MIKCC	Tandem
DlMADS75	-	Dil.10g020990.1	Chr10: 27846465-27850049	254	28740.7	7.7	-0.67	62.73	MIKCC	WGD/Segmental
DlMADS76	-	Dil.11g004450.1	Chr11: 8132069-8132710	133	14195.4	9.55	-0.359	55.56	Mγ	Dispersed
DlMADS77	-	Dil.11g004800.1	Chr11: 8443884-8444618	244	27761.8	8.88	-0.569	56.32	Mγ	Dispersed
DlMADS78	-	Dil.11g009250.1	Chr11: 15082774-15083325	183	20907.3	9.58	-0.451	44.11	Mα	WGD/Segmental
DlMADS79	-	Dil.11g009590.1	Chr11: 15639309-15639860	183	20935.3	9.61	-0.455	45.63	Mα	WGD/Segmental
DlMADS80	-	Dil.11g014770.1	Chr11: 21385987-21387187	375	41424.2	8.18	-0.395	45.77	Mγ	Dispersed
DlMADS81	-	Dil.11g015170.1	Chr11: 21752874-21769452	259	29217.5	8.79	-0.501	47.75	MIKCC	WGD/Segmental
DlMADS82	-	Dil.11g015180.1	Chr11: 21791077-21803430	290	33028.7	9.36	-0.651	54.43	MIKCC	Tandem
DlMADS83	-	Dil.11g015190.1	Chr11: 21817973-21818807	118	13683.1	9.51	0.177	53.62	MIKCC	Tandem
DlMADS84	-	Dil.11g015210.1	Chr11: 21863241-21871977	167	19134.8	5.32	-0.628	60.72	MIKCC	Proximal
DlMADS85	-	Dil.11g015260.1	Chr11: 21916526-21916794	64	7358.57	10.01	-0.323	51.18	MIKCC	Proximal
DlMADS86	-	Dil.11g015280.1	Chr11: 21971675-21981389	181	20606.2	5.39	-0.827	58.13	MIKCC	Tandem
DlMADS87	-	Dil.11g015300.1	Chr11: 21999507-22008299	167	19046.7	5.33	-0.538	63.79	MIKCC	Proximal
DlMADS88	-	Dil.11g015700.1	Chr11: 22390056-22390271	71	8062.39	10.21	-0.185	45.4	MIKCC	WGD/Segmental
DlMADS89	-	Dil.11g016460.1	Chr11: 23155557-23156243	228	25965	8.71	-0.521	52.4	Mα	Proximal
DlMADS90	-	Dil.11g016480.1	Chr11: 23167962-23171880	292	32733.3	8.26	-0.409	53.92	MIKC*	Proximal
DlMADS91	-	Dil.11g016500.1	Chr11: 23200776-23201862	197	22715.1	8.97	-0.597	48.85	Mα	Proximal
DlMADS92	-	Dil.11g017120.1	Chr11: 23839405-23840730	307	34348.2	8.82	-0.519	54.44	Mα	Tandem
DlMADS93	-	Dil.11g017130.1	Chr11: 23852052-23853233	257	28914.3	5.81	-0.761	72.25	Mβ	Tandem
DlMADS94	-	Dil.11g017140.1	Chr11: 23866098-23868144	443	49029.8	6.53	-0.626	77.75	Mβ	Tandem
DlMADS95	-	Dil.11g020460.1	Chr11: 26549737-26550765	342	39230.8	8.95	-0.627	46.72	Mγ	Dispersed
DlMADS96	-	Dil.12g004510.1	Chr12: 3371208-3373075	117	12682.6	10.14	-0.223	36.05	MIKC*	Tandem
DlMADS97	-	Dil.12g004520.1	Chr12: 3377858-3379827	193	21220	9.17	-0.406	41.23	MIKC*	Tandem
DlMADS98	-	Dil.12g013750.1	Chr12: 10499698-10510216	210	24472.2	9.77	-0.728	56.54	MIKCC	WGD/Segmental
DlMADS99	-	Dil.13g008330.1	Chr13: 6722171-6722764	197	22581.5	5.41	-0.753	62.41	Mα	WGD/Segmental
DlMADS100	-	Dil.13g008340.1	Chr13: 6724194-6724529	111	12682.5	8.37	-0.867	49.12	Mα	Tandem
DlMADS101	-	Dil.13g008620.1	Chr13: 6982667-6986730	643	72378.9	6.88	-0.498	60.62	Mα	WGD/Segmental
DlMADS102	-	Dil.13g014690.1	Chr13: 13396805-13397275	156	17982.3	5.09	-0.512	32.49	Mα	Dispersed
DlMADS103	-	Dil.13g017780.1	Chr13: 18436377-18436598	73	8701.48	10.25	-0.236	61.86	Mβ	Proximal
DlMADS104	-	Dil.13g017850.1	Chr13: 18610659-18610880	73	8701.48	10.25	-0.236	61.86	Mβ	Proximal
DlMADS105	-	Dil.14g008430.1	Chr14: 6671505-6671834	109	12846.1	9.9	-0.606	23.41	Mβ	Dispersed
DlMADS106	-	Dil.14g009760.1	Chr14: 7995811-7997007	398	44712.4	5.59	-0.564	49.39	Mγ	Dispersed
DlMADS107	-	Dil.14g014470.1	Chr14: 12869393-12870667	424	47568.1	6.54	-0.774	60.02	Mγ	Dispersed
DlMADS108	DlSEP2	Dil.14g015100.1	Chr14: 13762166-13768901	244	27791.7	8.88	-0.607	45.92	MIKCC	WGD/Segmental
DlMADS109	-	Dil.14g015120.1	Chr14: 13798965-13816157	227	25684.5	9.85	-0.512	48.36	MIKCC	Proximal
DlMADS110	-	Dil.15g010300.1	Chr15: 7767832-7768943	240	27158.1	9.75	-0.601	53.06	Mα	Dispersed
DlMADS111	-	Dil.15g011990.1	Chr15: 9309248-9320815	204	24032.6	8.85	-0.822	66.86	MIKCC	WGD/Segmental
DlMADS112	DlFUL	Dil.15g016670.1	Chr15: 14187958-14193008	245	28376.2	9.32	-0.922	57.33	MIKCC	WGD/Segmental
DlMADS113	DlSEP3	Dil.15g016680.1	Chr15: 14208743-14217161	245	28045.9	8.83	-0.618	54.92	MIKCC	Tandem
DlMADS114	-	Dil.15g018290.1	Chr15: 16353568-16361365	407	46148.5	6.74	-0.58	53.77	MIKC*	WGD/Segmental

## Sheet: Supplementary Table 3
Supplementary Table 3. Orthologous gene pairs among longan(Dimocarpus longan), litchi(Litchi chinensis), and yellowhorn(Xanthoceras sorbifolium)
	Collinear gene pairs		Ka	Ks	Ka/Ks
Xanthoceras sorbifolium - Dimocarpus longan	EVM0014503.1	Dil.08g002790.1	0.219173	0.781948	0.280291
	EVM0021971.1	Dil.11g016460.1	0.107813	0.354616	0.304028
	EVM0001223.1	Dil.09g020280.1	0.201246	0.451917	0.445316
	EVM0017867.1	Dil.07g013410.1	0.126317	0.44648	0.282918
	EVM0002837.1	Dil.07g013420.1	0.192545	0.560001	0.34383
	EVM0013665.1	Dil.07g008600.1	0.253975	0.613144	0.414218
	EVM0004542.1	Dil.07g009040.1	0.252009	0.78261	0.322011
	EVM0004542.1	Dil.07g009230.1	0.271689	0.690472	0.393483
	EVM0008741.1	Dil.07g009040.1	0.253729	0.832247	0.304873
	EVM0008741.1	Dil.07g009230.1	0.248059	0.696429	0.356188
	EVM0022867.1	Dil.07g021390.1	0.158181	1.1049	0.143164
	EVM0004639.1	Dil.05g000590.1	0.168399	0.936066	0.1799
	EVM0002073.1	Dil.10g022220.1	0.0432282	0.306485	0.141045
	EVM0000530.1	Dil.03g000450.1	0.184196	0.387005	0.475953
Litchi chinensis - Dimocarpus longan	LITCHI017071.m1	Dil.01g005920.1	0.0676296	0.153612	0.440262
	LITCHI017072.m1	Dil.01g005910.1	0.129448	0.191445	0.676164
	LITCHI022805.m1	Dil.15g010300.1	0.0274798	0.0800314	0.343363
	LITCHI006580.m1	Dil.06g003130.1	0.244111	0.405225	0.60241
	LITCHI007388.m1	Dil.06g012150.1	0.0290161	0.0910835	0.318566
	LITCHI024521.m1	Dil.13g008330.1	0.0287699	0.122048	0.235725
	LITCHI018826.m1	Dil.14g009760.1	0.0512126	0.105626	0.484847
	LITCHI019277.m1	Dil.14g014470.1	0.0635245	0.164174	0.386933
	LITCHI012726.m1	Dil.02g011730.1	0.0178913	0.0547831	0.326583
	LITCHI012726.m1	Dil.02g011970.1	0.128157	0.226079	0.566868
	LITCHI012728.m1	Dil.02g011820.1	0.0949257	0.128243	0.7402
	LITCHI012728.m1	Dil.02g012000.1	0.0949257	0.128243	0.7402
	LITCHI012744.m1	Dil.02g011730.1	0.0579395	0.153001	0.378687
	LITCHI012744.m1	Dil.02g011970.1	0.121622	0.166774	0.729264
	LITCHI031795.m1	Dil.03g026050.1	0.0625446	0.116874	0.535145
	LITCHI030179.m1	Dil.03g002240.1	0.0422361	0.106707	0.395813
	LITCHI000755.m1	Dil.11g009590.1	0.0167973	0.105825	0.158728
	LITCHI001316.m1	Dil.11g015700.1	0.0142353	0.220192	0.0646496
	LITCHI001361.m1	Dil.11g016110.1	0.0263057	0.149251	0.176251
	LITCHI001392.m1	Dil.11g016460.1	0.0187188	0.0687066	0.272445
	LITCHI001396.m1	Dil.11g016500.1	0.153525	0.354629	0.432918
	LITCHI001457.m1	Dil.11g017120.1	0.0538936	0.0775885	0.694608
	LITCHI001458.m1	Dil.11g017130.1	0.0345186	0.0627325	0.550251
	LITCHI001822.m1	Dil.11g020460.1	0.0287361	0.0552471	0.520138
	LITCHI000445.m1	Dil.11g004800.1	0.0329918	0.136407	0.241862
	LITCHI001217.m1	Dil.11g014770.1	0.034569	0.0631494	0.547417
	LITCHI000755.m1	Dil.11g009250.1	0.0143717	0.134892	0.106543
	LITCHI002886.m1	Dil.05g012700.1	0.0514168	0.179252	0.28684
	LITCHI003376.m1	Dil.05g017510.1	0.0304207	0.0971332	0.313186
	LITCHI002258.m1	Dil.05g000590.1	0.024917	0.0813103	0.306444
	LITCHI002456.m1	Dil.05g006120.1	0.0644865	0.0934656	0.689949
	LITCHI008609.m1	Dil.08g005650.1	0.119119	0.162798	0.731695
	LITCHI008374.m1	Dil.08g002790.1	0.0418313	0.143537	0.291432
	LITCHI008464.m1	Dil.08g004020.1	0.0721862	0.0839627	0.859741
	LITCHI029895.m1	Dil.03g000370.1	0.0573476	0.103402	0.554607
	LITCHI029901.m1	Dil.03g000450.1	0.0265417	0.138215	0.192031
	LITCHI028843.m1	Dil.07g013390.1	0.0432907	0.124768	0.346969
	LITCHI028844.m1	Dil.07g013410.1	0.034585	0.0772517	0.447693
	LITCHI028845.m1	Dil.07g013420.1	0.0255344	0.0732289	0.348693
	LITCHI028396.m1	Dil.07g008570.1	0.0522796	0.161791	0.32313
	LITCHI028439.m1	Dil.07g009040.1	0.258553	0.514235	0.502792
	LITCHI028439.m1	Dil.07g009230.1	0.0812897	0.183842	0.442172
	LITCHI028032.m1	Dil.07g000660.1	0.0308588	0.156922	0.196651
	LITCHI028062.m1	Dil.07g000660.1	0.0798261	0.345274	0.231196

## Sheet: Supplementary Table 4
Supplementary Table 4. Transposable element (TE) sequences in DlMADS40 and DlMADS42.
	Position	Transposable element	Class
DlMADS40	Chr7: 17341708-17341871	MITE_T_748	Unspecified
	Chr7: 17341890-17342098	rnd-1_family-575	Unknown
	Chr7: 17341939-17342374	rnd-1_family-486	Unknown
	Chr7: 17342375-17345434	rnd-1_family-52	LTR/Copia
	Chr7: 17345434-17345947	rnd-1_family-52	LTR/Copia
	Chr7: 17345934-17346243	rnd-1_family-52	LTR/Copia
	Chr7: 17346237-17347251	rnd-1_family-56	LTR/Copia
	Chr7: 17347252-17347615	rnd-1_family-486	Unknown
	Chr7: 17347609-17348018	rnd-1_family-119	LTR/Copia
DlMADS42	Chr7: 17911444-17915302	rnd-4_family-739	Unknown
	Chr7: 17915409-17917206	rnd-4_family-741	Unknown
	Chr7: 17917184-17919610	rnd-1_family-42	Unknown
	Chr7: 17919122-17920853	rnd-4_family-226	LTR/Gypsy
	Chr7: 17920862-17921815	rnd-4_family-741	Unknown

## Sheet: Supplementary Table 5
Supplementary Table 5. Motif sequences identified by MEME tools in longan type II MADS proteins and predicted functional annotation.
Motifs	Motif sequences	Predicted function
1	JKRIENKTNRQVTFSKRRNGLLKKAYELSVLCDAEVALIIFSPTGKLYEY	MADS domain
2	GEDLGSLSJKELKQLEKQLEGGLKRIRERKTZL	K-box
3	MMEZISDLQEKEQQLLEENKRLRQKI	K-box
4	SSSSMEKVJERYQKLSYNE	Unknow
5	RAKRKLESLEALKKTFKKLEHDVNVQEFLGTSTQTVEDLTNQTRLLQTQLADMHRRLSYWTNPHKINNVEHLEQMENSIRESLNHIRAHKENLGKQQLMS	K-box, DivIVA, Phage_sheath_1C, ADIP, TMPIT
6	HVQGQSSESVTNISSLGDVPQDNNSSDTSLKLGLAF	Unknow
7	EYAKLKREIEELQRELRHL	K-box, HalX
8	FPNGMHIPFRLGSEQQLQPLSWIPNNDARQMVLPEDPNFLAHRDLECSASSSFGSYSGYFGTNKSSELSNSG	Unknow
9	KFDQPSLELQLECN	Unknow
10	CIKSIREIECHEKILEEAMKRVSLQKRVLEEEVDRZIVSZTLHPZTANASRFMMGSPNYGLGWPQQQDHTQFLAPNFANPIGF	Unknow

## Sheet: Supplementary Table 6
Supplementary Table 6. Cis-elements of longan MADS-box genes
Gene	Cis-element	Sequence			Strand	Organism	Function
DlMADS10	ABRE	ACGTG	514	5	+	Arabidopsis thaliana	ABA
DlMADS100	ABRE	AACCCGG	395	7	+	Arabidopsis thaliana	ABA
DlMADS101	ABRE	ACGTG	366	5	+	Arabidopsis thaliana	ABA
DlMADS101	ABRE	AACCCGG	1332	7	+	Arabidopsis thaliana	ABA
DlMADS105	ABRE	ACGTG	605	5	+	Arabidopsis thaliana	ABA
DlMADS107	ABRE	CACGTG	176	6	+	Arabidopsis thaliana	ABA
DlMADS107	ABRE	ACGTG	177	5	+	Arabidopsis thaliana	ABA
DlMADS108	ABRE	GACACGTGGC	1151	9	+	Triticum aestivum	ABA
DlMADS108	ABRE	ACGTG	1154	5	+	Arabidopsis thaliana	ABA
DlMADS108	ABRE	ACGTG	1334	5	+	Arabidopsis thaliana	ABA
DlMADS109	ABRE	GACACGTGGC	879	9	+	Triticum aestivum	ABA
DlMADS11	ABRE	ACGTG	107	5	+	Arabidopsis thaliana	ABA
DlMADS111	ABRE	ACGTG	1107	5	+	Arabidopsis thaliana	ABA
DlMADS111	ABRE	ACGTG	1364	5	+	Arabidopsis thaliana	ABA
DlMADS113	ABRE	ACGTG	776	5	+	Arabidopsis thaliana	ABA
DlMADS113	ABRE	ACGTG	1099	5	+	Arabidopsis thaliana	ABA
DlMADS13	ABRE	ACGTG	1375	5	+	Arabidopsis thaliana	ABA
DlMADS17	ABRE	ACGTG	781	5	+	Arabidopsis thaliana	ABA
DlMADS19	ABRE	ACGTG	665	5	+	Arabidopsis thaliana	ABA
DlMADS19	ABRE	ACGTG	1367	5	+	Arabidopsis thaliana	ABA
DlMADS24	ABRE	ACGTG	788	5	+	Arabidopsis thaliana	ABA
DlMADS28	ABRE	ACGTG	1090	5	+	Arabidopsis thaliana	ABA
DlMADS29	ABRE	ACGTG	556	5	+	Arabidopsis thaliana	ABA
DlMADS3	ABRE	ACGTG	708	5	+	Arabidopsis thaliana	ABA
DlMADS33	ABRE	ACGTG	220	5	+	Arabidopsis thaliana	ABA
DlMADS39	ABRE	GCAACGTGTC	181	9	+	Hordeum vulgare	ABA
DlMADS39	ABRE	ACGTG	184	5	+	Arabidopsis thaliana	ABA
DlMADS4	ABRE	ACGTG	1316	5	+	Arabidopsis thaliana	ABA
DlMADS42	ABRE	ACGTG	1221	5	+	Arabidopsis thaliana	ABA
DlMADS43	ABRE	CACGTG	15	6	+	Arabidopsis thaliana	ABA
DlMADS43	ABRE	ACGTG	16	5	+	Arabidopsis thaliana	ABA
DlMADS43	ABRE	ACGTG	180	5	+	Arabidopsis thaliana	ABA
DlMADS43	ABRE	ACGTG	348	5	+	Arabidopsis thaliana	ABA
DlMADS45	ABRE	ACGTG	964	5	+	Arabidopsis thaliana	ABA
DlMADS46	ABRE	ACGTG	1179	5	+	Arabidopsis thaliana	ABA
DlMADS53	ABRE	ACGTG	6	5	+	Arabidopsis thaliana	ABA
DlMADS55	ABRE	ACGTG	715	5	+	Arabidopsis thaliana	ABA
DlMADS58	ABRE	ACGTG	319	5	+	Arabidopsis thaliana	ABA
DlMADS59	ABRE	ACGTG	22	5	+	Arabidopsis thaliana	ABA
DlMADS59	ABRE	ACGTG	817	5	+	Arabidopsis thaliana	ABA
DlMADS6	ABRE	ACGTG	109	5	+	Arabidopsis thaliana	ABA
DlMADS62	ABRE	CACGTG	457	6	+	Arabidopsis thaliana	ABA
DlMADS62	ABRE	ACGTG	458	5	+	Arabidopsis thaliana	ABA
DlMADS62	ABRE	GACACGTGGC	502	9	+	Triticum aestivum	ABA
DlMADS62	ABRE	CACGTG	504	6	+	Arabidopsis thaliana	ABA
DlMADS62	ABRE	ACGTG	505	5	+	Arabidopsis thaliana	ABA
DlMADS63	ABRE	ACGTG	1107	5	+	Arabidopsis thaliana	ABA
DlMADS64	ABRE	ACGTG	847	5	+	Arabidopsis thaliana	ABA
DlMADS65	ABRE	CACGTG	459	6	+	Arabidopsis thaliana	ABA
DlMADS65	ABRE	ACGTG	460	5	+	Arabidopsis thaliana	ABA
DlMADS65	ABRE	ACGTG	1024	5	+	Arabidopsis thaliana	ABA
DlMADS65	ABRE	ACGTG	1147	5	+	Arabidopsis thaliana	ABA
DlMADS67	ABRE	ACGTG	886	5	+	Arabidopsis thaliana	ABA
DlMADS70	ABRE	ACGTG	383	5	+	Arabidopsis thaliana	ABA
DlMADS71	ABRE	ACGTG	654	5	+	Arabidopsis thaliana	ABA
DlMADS71	ABRE	ACGTG	845	5	+	Arabidopsis thaliana	ABA
DlMADS72	ABRE	ACGTG	1172	5	+	Arabidopsis thaliana	ABA
DlMADS72	ABRE	ACGTG	1363	5	+	Arabidopsis thaliana	ABA
DlMADS73	ABRE	CACGTG	2	6	+	Arabidopsis thaliana	ABA
DlMADS73	ABRE	ACGTG	3	5	+	Arabidopsis thaliana	ABA
DlMADS73	ABRE	ACGTG	1329	5	+	Arabidopsis thaliana	ABA
DlMADS76	ABRE	ACGTG	319	5	+	Arabidopsis thaliana	ABA
DlMADS78	ABRE	CACGTG	439	6	+	Arabidopsis thaliana	ABA
DlMADS78	ABRE	ACGTG	440	5	+	Arabidopsis thaliana	ABA
DlMADS79	ABRE	CGCACGTGTC	438	9	+	Hordeum vulgare	ABA
DlMADS79	ABRE	CACGTG	440	6	+	Arabidopsis thaliana	ABA
DlMADS79	ABRE	ACGTG	441	5	+	Arabidopsis thaliana	ABA
DlMADS88	ABRE	CACGTG	702	6	+	Arabidopsis thaliana	ABA
DlMADS88	ABRE	ACGTG	703	5	+	Arabidopsis thaliana	ABA
DlMADS89	ABRE	ACGTG	546	5	+	Arabidopsis thaliana	ABA
DlMADS91	ABRE	ACGTG	787	5	+	Arabidopsis thaliana	ABA
DlMADS97	ABRE	TACGTGTC	585	8	+	Oryza sativa	ABA
DlMADS97	ABRE	ACGTG	586	5	+	Arabidopsis thaliana	ABA
DlMADS97	ABRE	ACGTG	791	5	+	Arabidopsis thaliana	ABA
DlMADS10	ARE	AAACCA	1409	6	+	Zea mays	anaerobic induction
DlMADS100	ARE	AAACCA	114	6	+	Zea mays	anaerobic induction
DlMADS101	ARE	AAACCA	1230	6	+	Zea mays	anaerobic induction
DlMADS101	ARE	AAACCA	1296	6	+	Zea mays	anaerobic induction
DlMADS102	ARE	AAACCA	1324	6	+	Zea mays	anaerobic induction
DlMADS103	ARE	AAACCA	142	6	+	Zea mays	anaerobic induction
DlMADS103	ARE	AAACCA	1111	6	+	Zea mays	anaerobic induction
DlMADS104	ARE	AAACCA	128	6	+	Zea mays	anaerobic induction
DlMADS104	ARE	AAACCA	1110	6	+	Zea mays	anaerobic induction
DlMADS108	ARE	AAACCA	170	6	+	Zea mays	anaerobic induction
DlMADS109	ARE	AAACCA	148	6	+	Zea mays	anaerobic induction
DlMADS109	ARE	AAACCA	170	6	+	Zea mays	anaerobic induction
DlMADS109	ARE	AAACCA	1112	6	+	Zea mays	anaerobic induction
DlMADS11	ARE	AAACCA	208	6	+	Zea mays	anaerobic induction
DlMADS110	ARE	AAACCA	217	6	+	Zea mays	anaerobic induction
DlMADS110	ARE	AAACCA	953	6	+	Zea mays	anaerobic induction
DlMADS111	ARE	AAACCA	1052	6	+	Zea mays	anaerobic induction
DlMADS112	ARE	AAACCA	1383	6	+	Zea mays	anaerobic induction
DlMADS113	ARE	AAACCA	347	6	+	Zea mays	anaerobic induction
DlMADS114	ARE	AAACCA	550	6	+	Zea mays	anaerobic induction
DlMADS114	ARE	AAACCA	780	6	+	Zea mays	anaerobic induction
DlMADS12	ARE	AAACCA	736	6	+	Zea mays	anaerobic induction
DlMADS13	ARE	AAACCA	67	6	+	Zea mays	anaerobic induction
DlMADS14	ARE	AAACCA	945	6	+	Zea mays	anaerobic induction
DlMADS14	ARE	AAACCA	1137	6	+	Zea mays	anaerobic induction
DlMADS15	ARE	AAACCA	1448	6	+	Zea mays	anaerobic induction
DlMADS16	ARE	AAACCA	30	6	+	Zea mays	anaerobic induction
DlMADS16	ARE	AAACCA	908	6	+	Zea mays	anaerobic induction
DlMADS16	ARE	AAACCA	1450	6	+	Zea mays	anaerobic induction
DlMADS18	ARE	AAACCA	1038	6	+	Zea mays	anaerobic induction
DlMADS18	ARE	AAACCA	1258	6	+	Zea mays	anaerobic induction
DlMADS2	ARE	AAACCA	146	6	+	Zea mays	anaerobic induction
DlMADS23	ARE	AAACCA	745	6	+	Zea mays	anaerobic induction
DlMADS24	ARE	AAACCA	662	6	+	Zea mays	anaerobic induction
DlMADS25	ARE	AAACCA	1205	6	+	Zea mays	anaerobic induction
DlMADS28	ARE	AAACCA	645	6	+	Zea mays	anaerobic induction
DlMADS3	ARE	AAACCA	477	6	+	Zea mays	anaerobic induction
DlMADS3	ARE	AAACCA	1211	6	+	Zea mays	anaerobic induction
DlMADS30	ARE	AAACCA	658	6	+	Zea mays	anaerobic induction
DlMADS31	ARE	AAACCA	644	6	+	Zea mays	anaerobic induction
DlMADS32	ARE	AAACCA	617	6	+	Zea mays	anaerobic induction
DlMADS34	ARE	AAACCA	566	6	+	Zea mays	anaerobic induction
DlMADS34	ARE	AAACCA	634	6	+	Zea mays	anaerobic induction
DlMADS35	ARE	AAACCA	18	6	+	Zea mays	anaerobic induction
DlMADS36	ARE	AAACCA	306	6	+	Zea mays	anaerobic induction
DlMADS37	ARE	AAACCA	1414	6	+	Zea mays	anaerobic induction
DlMADS38	ARE	AAACCA	1414	6	+	Zea mays	anaerobic induction
DlMADS39	ARE	AAACCA	1399	6	+	Zea mays	anaerobic induction
DlMADS4	ARE	AAACCA	426	6	+	Zea mays	anaerobic induction
DlMADS40	ARE	AAACCA	1383	6	+	Zea mays	anaerobic induction
DlMADS41	ARE	AAACCA	1188	6	+	Zea mays	anaerobic induction
DlMADS42	ARE	AAACCA	1139	6	+	Zea mays	anaerobic induction
DlMADS42	ARE	AAACCA	1304	6	+	Zea mays	anaerobic induction
DlMADS45	ARE	AAACCA	1090	6	+	Zea mays	anaerobic induction
DlMADS46	ARE	AAACCA	487	6	+	Zea mays	anaerobic induction
DlMADS47	ARE	AAACCA	850	6	+	Zea mays	anaerobic induction
DlMADS47	ARE	AAACCA	1094	6	+	Zea mays	anaerobic induction
DlMADS5	ARE	AAACCA	502	6	+	Zea mays	anaerobic induction
DlMADS5	ARE	AAACCA	1409	6	+	Zea mays	anaerobic induction
DlMADS50	ARE	AAACCA	1088	6	+	Zea mays	anaerobic induction
DlMADS51	ARE	AAACCA	386	6	+	Zea mays	anaerobic induction
DlMADS51	ARE	AAACCA	966	6	+	Zea mays	anaerobic induction
DlMADS52	ARE	AAACCA	646	6	+	Zea mays	anaerobic induction
DlMADS53	ARE	AAACCA	898	6	+	Zea mays	anaerobic induction
DlMADS53	ARE	AAACCA	979	6	+	Zea mays	anaerobic induction
DlMADS53	ARE	AAACCA	1030	6	+	Zea mays	anaerobic induction
DlMADS53	ARE	AAACCA	1450	6	+	Zea mays	anaerobic induction
DlMADS54	ARE	AAACCA	1449	6	+	Zea mays	anaerobic induction
DlMADS56	ARE	AAACCA	49	6	+	Zea mays	anaerobic induction
DlMADS56	ARE	AAACCA	965	6	+	Zea mays	anaerobic induction
DlMADS56	ARE	AAACCA	995	6	+	Zea mays	anaerobic induction
DlMADS56	ARE	AAACCA	1128	6	+	Zea mays	anaerobic induction
DlMADS57	ARE	AAACCA	1179	6	+	Zea mays	anaerobic induction
DlMADS58	ARE	AAACCA	131	6	+	Zea mays	anaerobic induction
DlMADS6	ARE	AAACCA	211	6	+	Zea mays	anaerobic induction
DlMADS62	ARE	AAACCA	52	6	+	Zea mays	anaerobic induction
DlMADS63	ARE	AAACCA	891	6	+	Zea mays	anaerobic induction
DlMADS65	ARE	AAACCA	722	6	+	Zea mays	anaerobic induction
DlMADS66	ARE	AAACCA	889	6	+	Zea mays	anaerobic induction
DlMADS68	ARE	AAACCA	48	6	+	Zea mays	anaerobic induction
DlMADS68	ARE	AAACCA	138	6	+	Zea mays	anaerobic induction
DlMADS69	ARE	AAACCA	26	6	+	Zea mays	anaerobic induction
DlMADS69	ARE	AAACCA	1397	6	+	Zea mays	anaerobic induction
DlMADS7	ARE	AAACCA	1409	6	+	Zea mays	anaerobic induction
DlMADS70	ARE	AAACCA	1304	6	+	Zea mays	anaerobic induction
DlMADS70	ARE	AAACCA	1338	6	+	Zea mays	anaerobic induction
DlMADS73	ARE	AAACCA	60	6	+	Zea mays	anaerobic induction
DlMADS73	ARE	AAACCA	403	6	+	Zea mays	anaerobic induction
DlMADS74	ARE	AAACCA	175	6	+	Zea mays	anaerobic induction
DlMADS74	ARE	AAACCA	425	6	+	Zea mays	anaerobic induction
DlMADS75	ARE	AAACCA	619	6	+	Zea mays	anaerobic induction
DlMADS75	ARE	AAACCA	1319	6	+	Zea mays	anaerobic induction
DlMADS75	ARE	AAACCA	1380	6	+	Zea mays	anaerobic induction
DlMADS76	ARE	AAACCA	290	6	+	Zea mays	anaerobic induction
DlMADS76	ARE	AAACCA	729	6	+	Zea mays	anaerobic induction
DlMADS78	ARE	AAACCA	568	6	+	Zea mays	anaerobic induction
DlMADS78	ARE	AAACCA	946	6	+	Zea mays	anaerobic induction
DlMADS79	ARE	AAACCA	321	6	+	Zea mays	anaerobic induction
DlMADS79	ARE	AAACCA	773	6	+	Zea mays	anaerobic induction
DlMADS8	ARE	AAACCA	768	6	+	Zea mays	anaerobic induction
DlMADS8	ARE	AAACCA	1409	6	+	Zea mays	anaerobic induction
DlMADS80	ARE	AAACCA	636	6	+	Zea mays	anaerobic induction
DlMADS81	ARE	AAACCA	87	6	+	Zea mays	anaerobic induction
DlMADS82	ARE	AAACCA	1057	6	+	Zea mays	anaerobic induction
DlMADS83	ARE	AAACCA	878	6	+	Zea mays	anaerobic induction
DlMADS83	ARE	AAACCA	1199	6	+	Zea mays	anaerobic induction
DlMADS84	ARE	AAACCA	338	6	+	Zea mays	anaerobic induction
DlMADS85	ARE	AAACCA	1201	6	+	Zea mays	anaerobic induction
DlMADS87	ARE	AAACCA	443	6	+	Zea mays	anaerobic induction
DlMADS87	ARE	AAACCA	925	6	+	Zea mays	anaerobic induction
DlMADS88	ARE	AAACCA	62	6	+	Zea mays	anaerobic induction
DlMADS88	ARE	AAACCA	476	6	+	Zea mays	anaerobic induction
DlMADS88	ARE	AAACCA	495	6	+	Zea mays	anaerobic induction
DlMADS88	ARE	AAACCA	1005	6	+	Zea mays	anaerobic induction
DlMADS88	ARE	AAACCA	1067	6	+	Zea mays	anaerobic induction
DlMADS9	ARE	AAACCA	1409	6	+	Zea mays	anaerobic induction
DlMADS91	ARE	AAACCA	205	6	+	Zea mays	anaerobic induction
DlMADS91	ARE	AAACCA	248	6	+	Zea mays	anaerobic induction
DlMADS91	ARE	AAACCA	285	6	+	Zea mays	anaerobic induction
DlMADS91	ARE	AAACCA	1320	6	+	Zea mays	anaerobic induction
DlMADS92	ARE	AAACCA	1298	6	+	Zea mays	anaerobic induction
DlMADS92	ARE	AAACCA	1488	6	+	Zea mays	anaerobic induction
DlMADS95	ARE	AAACCA	382	6	+	Zea mays	anaerobic induction
DlMADS95	ARE	AAACCA	799	6	+	Zea mays	anaerobic induction
DlMADS96	ARE	AAACCA	477	6	+	Zea mays	anaerobic induction
DlMADS96	ARE	AAACCA	884	6	+	Zea mays	anaerobic induction
DlMADS96	ARE	AAACCA	960	6	+	Zea mays	anaerobic induction
DlMADS103	TGA-element	AACGAC	553	6	+	Brassica oleracea	auxin
DlMADS103	TGA-element	AACGAC	1309	6	+	Brassica oleracea	auxin
DlMADS104	TGA-element	AACGAC	538	6	+	Brassica oleracea	auxin
DlMADS104	TGA-element	AACGAC	1308	6	+	Brassica oleracea	auxin
DlMADS107	TGA-element	AACGAC	1169	6	+	Brassica oleracea	auxin
DlMADS112	TGA-element	AACGAC	1311	6	+	Brassica oleracea	auxin
DlMADS14	TGA-element	AACGAC	82	6	+	Brassica oleracea	auxin
DlMADS53	TGA-element	AACGAC	1187	6	+	Brassica oleracea	auxin
DlMADS56	TGA-element	AACGAC	1319	6	+	Brassica oleracea	auxin
DlMADS58	TGA-element	AACGAC	50	6	+	Brassica oleracea	auxin
DlMADS60	TGA-element	AACGAC	297	6	+	Brassica oleracea	auxin
DlMADS61	TGA-element	AACGAC	295	6	+	Brassica oleracea	auxin
DlMADS69	TGA-element	AACGAC	1345	6	+	Brassica oleracea	auxin
DlMADS111	AuxRR-core	GGTCCAT	1237	7	+	Nicotiana tabacum	auxin
DlMADS16	AuxRR-core	GGTCCAT	16	7	+	Nicotiana tabacum	auxin
DlMADS27	AuxRR-core	GGTCCAT	697	7	+	Nicotiana tabacum	auxin
DlMADS8	AuxRR-core	GGTCCAT	180	7	+	Nicotiana tabacum	auxin
DlMADS9	AuxRR-core	GGTCCAT	176	7	+	Nicotiana tabacum	auxin
DlMADS41	TGA-box	TGACGTAA	288	8	+	Glycine max	auxin
DlMADS70	TGA-box	TGACGTAA	1269	8	+	Glycine max	auxin
DlMADS107	circadian	CAAAGATATC	1066	9	+	Lycopersicon esculentum	circadian
DlMADS15	circadian	CAAAGATATC	1469	9	+	Lycopersicon esculentum	circadian
DlMADS4	circadian	CAAAGATATC	1399	9	+	Lycopersicon esculentum	circadian
DlMADS52	circadian	CAAAGATATC	297	9	+	Lycopersicon esculentum	circadian
DlMADS81	circadian	CAAAGATATC	237	9	+	Lycopersicon esculentum	circadian
DlMADS88	circadian	CAAAGATATC	1345	9	+	Lycopersicon esculentum	circadian
DlMADS90	circadian	CAAAGATATC	318	9	+	Lycopersicon esculentum	circadian
DlMADS1	TC-rich repeats	GTTTTCTTAC	1188	9	+	Nicotiana tabacum	defense and stress responsiveness
DlMADS109	TC-rich repeats	GTTTTCTTAC	1390	9	+	Nicotiana tabacum	defense and stress responsiveness
DlMADS110	TC-rich repeats	ATTCTCTAAC	44	9	+	Nicotiana tabacum	defense and stress responsiveness
DlMADS110	TC-rich repeats	GTTTTCTTAC	197	9	+	Nicotiana tabacum	defense and stress responsiveness
DlMADS17	TC-rich repeats	GTTTTCTTAC	1121	9	+	Nicotiana tabacum	defense and stress responsiveness
DlMADS19	TC-rich repeats	GTTTTCTTAC	991	9	+	Nicotiana tabacum	defense and stress responsiveness
DlMADS20	TC-rich repeats	GTTTTCTTAC	361	9	+	Nicotiana tabacum	defense and stress responsiveness
DlMADS24	TC-rich repeats	ATTCTCTAAC	274	9	+	Nicotiana tabacum	defense and stress responsiveness
DlMADS46	TC-rich repeats	GTTTTCTTAC	1164	9	+	Nicotiana tabacum	defense and stress responsiveness
DlMADS5	TC-rich repeats	ATTCTCTAAC	1241	9	+	Nicotiana tabacum	defense and stress responsiveness
DlMADS50	TC-rich repeats	GTTTTCTTAC	1223	9	+	Nicotiana tabacum	defense and stress responsiveness
DlMADS51	TC-rich repeats	GTTTTCTTAC	40	9	+	Nicotiana tabacum	defense and stress responsiveness
DlMADS51	TC-rich repeats	GTTTTCTTAC	624	9	+	Nicotiana tabacum	defense and stress responsiveness
DlMADS54	TC-rich repeats	GTTTTCTTAC	891	9	+	Nicotiana tabacum	defense and stress responsiveness
DlMADS60	TC-rich repeats	GTTTTCTTAC	1357	9	+	Nicotiana tabacum	defense and stress responsiveness
DlMADS61	TC-rich repeats	GTTTTCTTAC	1357	9	+	Nicotiana tabacum	defense and stress responsiveness
DlMADS63	TC-rich repeats	GTTTTCTTAC	700	9	+	Nicotiana tabacum	defense and stress responsiveness
DlMADS64	TC-rich repeats	ATTCTCTAAC	356	9	+	Nicotiana tabacum	defense and stress responsiveness
DlMADS68	TC-rich repeats	GTTTTCTTAC	1134	9	+	Nicotiana tabacum	defense and stress responsiveness
DlMADS72	TC-rich repeats	GTTTTCTTAC	70	9	+	Nicotiana tabacum	defense and stress responsiveness
DlMADS74	TC-rich repeats	ATTCTCTAAC	82	9	+	Nicotiana tabacum	defense and stress responsiveness
DlMADS89	TC-rich repeats	GTTTTCTTAC	1128	9	+	Nicotiana tabacum	defense and stress responsiveness
DlMADS9	TC-rich repeats	GTTTTCTTAC	209	9	+	Nicotiana tabacum	defense and stress responsiveness
DlMADS101	TATC-box	TATCCCA	577	7	+	Oryza sativa	Gibberellin
DlMADS101	TATC-box	TATCCCA	1313	7	+	Oryza sativa	Gibberellin
DlMADS106	TATC-box	TATCCCA	1251	7	+	Oryza sativa	Gibberellin
DlMADS25	TATC-box	TATCCCA	416	7	+	Oryza sativa	Gibberellin
DlMADS45	TATC-box	TATCCCA	211	7	+	Oryza sativa	Gibberellin
DlMADS47	TATC-box	TATCCCA	331	7	+	Oryza sativa	Gibberellin
DlMADS55	TATC-box	TATCCCA	1314	7	+	Oryza sativa	Gibberellin
DlMADS63	TATC-box	TATCCCA	928	7	+	Oryza sativa	Gibberellin
DlMADS73	TATC-box	TATCCCA	1427	7	+	Oryza sativa	Gibberellin
DlMADS81	TATC-box	TATCCCA	222	7	+	Oryza sativa	Gibberellin
DlMADS108	P-box	CCTTTTG	333	7	+	Oryza sativa	Gibberellin
DlMADS109	GARE-motif	TCTGTTG	89	7	+	Brassica oleracea	Gibberellin
DlMADS20	P-box	CCTTTTG	576	7	+	Oryza sativa	Gibberellin
DlMADS21	GARE-motif	TCTGTTG	922	7	+	Brassica oleracea	Gibberellin
DlMADS29	P-box	CCTTTTG	151	7	+	Oryza sativa	Gibberellin
DlMADS33	P-box	CCTTTTG	655	7	+	Oryza sativa	Gibberellin
DlMADS36	P-box	CCTTTTG	545	7	+	Oryza sativa	Gibberellin
DlMADS41	P-box	CCTTTTG	204	7	+	Oryza sativa	Gibberellin
DlMADS44	GARE-motif	TCTGTTG	625	7	+	Brassica oleracea	Gibberellin
DlMADS44	P-box	CCTTTTG	242	7	+	Oryza sativa	Gibberellin
DlMADS48	GARE-motif	TCTGTTG	812	7	+	Brassica oleracea	Gibberellin
DlMADS52	P-box	CCTTTTG	764	7	+	Oryza sativa	Gibberellin
DlMADS54	GARE-motif	TCTGTTG	574	7	+	Brassica oleracea	Gibberellin
DlMADS59	P-box	CCTTTTG	122	7	+	Oryza sativa	Gibberellin
DlMADS62	P-box	CCTTTTG	882	7	+	Oryza sativa	Gibberellin
DlMADS65	GARE-motif	TCTGTTG	76	7	+	Brassica oleracea	Gibberellin
DlMADS66	GARE-motif	TCTGTTG	162	7	+	Brassica oleracea	Gibberellin
DlMADS68	P-box	CCTTTTG	585	7	+	Oryza sativa	Gibberellin
DlMADS76	P-box	CCTTTTG	555	7	+	Oryza sativa	Gibberellin
DlMADS77	P-box	CCTTTTG	555	7	+	Oryza sativa	Gibberellin
DlMADS8	P-box	CCTTTTG	362	7	+	Oryza sativa	Gibberellin
DlMADS83	GARE-motif	TCTGTTG	734	7	+	Brassica oleracea	Gibberellin
DlMADS86	GARE-motif	TCTGTTG	1460	7	+	Brassica oleracea	Gibberellin
DlMADS9	P-box	CCTTTTG	358	7	+	Oryza sativa	Gibberellin
DlMADS91	P-box	CCTTTTG	1265	7	+	Oryza sativa	Gibberellin
DlMADS94	P-box	CCTTTTG	1247	7	+	Oryza sativa	Gibberellin
DlMADS22	ACE	GACACGTATG	954	9	+	Petroselinum crispum	light responsiveness
DlMADS41	ACE	CTAACGTATT	672	9	+	Petroselinum crispum	light responsiveness
DlMADS74	ACE	GACACGTATG	1008	9	+	Petroselinum crispum	light responsiveness
DlMADS97	ACE	GCGACGTACC	529	9	+	Petroselinum crispum	light responsiveness
DlMADS10	G-box	CACGTC	982	6	+	Zea mays	light responsiveness
DlMADS107	G-box	CACGTG	176	6	+	Arabidopsis thaliana	light responsiveness
DlMADS107	G-Box	CACGTG	176	6	+	Pisum sativum	light responsiveness
DlMADS108	G-box	CACGTC	786	6	+	Zea mays	light responsiveness
DlMADS108	G-box	GCCACGTGGA	1151	9	+	Arabidopsis thaliana	light responsiveness
DlMADS12	G-box	CACGAC	896	6	+	Zea mays	light responsiveness
DlMADS12	G-box	CACGAC	1027	6	+	Zea mays	light responsiveness
DlMADS14	G-box	CACGAC	615	6	+	Zea mays	light responsiveness
DlMADS15	G-box	CACGTC	629	6	+	Zea mays	light responsiveness
DlMADS2	G-Box	CACGTT	1236	6	+	Pisum sativum	light responsiveness
DlMADS2	G-Box	CACGTT	1470	6	+	Pisum sativum	light responsiveness
DlMADS20	G-box	CACGAC	264	6	+	Zea mays	light responsiveness
DlMADS21	G-Box	CACGTT	97	6	+	Pisum sativum	light responsiveness
DlMADS25	G-Box	CACGTT	1439	6	+	Pisum sativum	light responsiveness
DlMADS25	G-box	CACGAC	131	6	+	Zea mays	light responsiveness
DlMADS26	G-box	CCACGTAA	83	8	+	Brassica napus	light responsiveness
DlMADS29	G-Box	TCCACATGGCA	1101	10	+	Triticum aestivum	light responsiveness
DlMADS3	G-box	CACGAC	1442	6	+	Zea mays	light responsiveness
DlMADS33	G-box	CACGTC	114	6	+	Zea mays	light responsiveness
DlMADS43	G-box	CACGTG	15	6	+	Arabidopsis thaliana	light responsiveness
DlMADS43	G-Box	CACGTG	15	6	+	Pisum sativum	light responsiveness
DlMADS44	G-box	CACGAC	1351	6	+	Zea mays	light responsiveness
DlMADS45	G-box	CCACGTAA	377	8	+	Brassica napus	light responsiveness
DlMADS45	G-box	CACGAC	543	6	+	Zea mays	light responsiveness
DlMADS46	G-box	TACGTG	1178	6	+	Arabidopsis thaliana	light responsiveness
DlMADS47	G-Box	CACGTT	920	6	+	Pisum sativum	light responsiveness
DlMADS5	G-box	CACGAC	1327	6	+	Zea mays	light responsiveness
DlMADS50	G-box	CACGAC	919	6	+	Zea mays	light responsiveness
DlMADS52	G-Box	CACGTT	312	6	+	Pisum sativum	light responsiveness
DlMADS56	G-box	CACGAC	1025	6	+	Zea mays	light responsiveness
DlMADS57	G-Box	CACGTT	323	6	+	Pisum sativum	light responsiveness
DlMADS59	G-box	TACGTG	21	6	+	Arabidopsis thaliana	light responsiveness
DlMADS62	G-Box	CACGTG	457	6	+	Pisum sativum	light responsiveness
DlMADS62	G-Box	CACGTG	504	6	+	Pisum sativum	light responsiveness
DlMADS62	G-box	CACGTG	457	6	+	Arabidopsis thaliana	light responsiveness
DlMADS62	G-box	tgACACGTGGCA	501	11	+	Lycopersicon esculentum	light responsiveness
DlMADS62	G-box	CACGTG	504	6	+	Arabidopsis thaliana	light responsiveness
DlMADS64	G-box	CAGACGTGGCA	844	10	+	Nicotiana plumbaginifolia	light responsiveness
DlMADS65	G-box	CACGTG	459	6	+	Arabidopsis thaliana	light responsiveness
DlMADS65	G-Box	CACGTG	459	6	+	Pisum sativum	light responsiveness
DlMADS67	G-box	TACGTG	885	6	+	Arabidopsis thaliana	light responsiveness
DlMADS7	G-box	CACGTC	982	6	+	Zea mays	light responsiveness
DlMADS71	G-box	TACGTG	653	6	+	Arabidopsis thaliana	light responsiveness
DlMADS71	G-box	CACGAC	932	6	+	Zea mays	light responsiveness
DlMADS72	G-box	TACGTG	1171	6	+	Arabidopsis thaliana	light responsiveness
DlMADS72	G-box	CACGAC	1450	6	+	Zea mays	light responsiveness
DlMADS73	G-Box	CACGTG	2	6	+	Pisum sativum	light responsiveness
DlMADS73	G-box	CACGTG	2	6	+	Arabidopsis thaliana	light responsiveness
DlMADS75	G-box	CACGAC	997	6	+	Zea mays	light responsiveness
DlMADS78	G-box	CACGTG	439	6	+	Arabidopsis thaliana	light responsiveness
DlMADS78	G-Box	CACGTG	439	6	+	Pisum sativum	light responsiveness
DlMADS79	G-box	CACGTG	440	6	+	Arabidopsis thaliana	light responsiveness
DlMADS79	G-Box	CACGTG	440	6	+	Pisum sativum	light responsiveness
DlMADS8	G-box	CACGTC	901	6	+	Zea mays	light responsiveness
DlMADS8	G-Box	CACGTT	122	6	+	Pisum sativum	light responsiveness
DlMADS8	G-Box	CACGTT	1058	6	+	Pisum sativum	light responsiveness
DlMADS81	G-box	CACGTC	80	6	+	Zea mays	light responsiveness
DlMADS81	G-Box	CACGTT	1071	6	+	Pisum sativum	light responsiveness
DlMADS84	G-box	CACGTC	1240	6	+	Zea mays	light responsiveness
DlMADS87	G-box	CACGTC	1329	6	+	Zea mays	light responsiveness
DlMADS88	G-box	CACGTG	702	6	+	Arabidopsis thaliana	light responsiveness
DlMADS88	G-Box	CACGTG	702	6	+	Pisum sativum	light responsiveness
DlMADS9	G-box	CACGTC	902	6	+	Zea mays	light responsiveness
DlMADS9	G-Box	CACGTT	117	6	+	Pisum sativum	light responsiveness
DlMADS9	G-Box	CACGTT	1058	6	+	Pisum sativum	light responsiveness
DlMADS91	G-box	CACGTC	1334	6	+	Zea mays	light responsiveness
DlMADS93	G-box	CACGTC	1152	6	+	Zea mays	light responsiveness
DlMADS97	G-box	TACGTG	585	6	+	Arabidopsis thaliana	light responsiveness
DlMADS97	G-box	TACGTG	790	6	+	Arabidopsis thaliana	light responsiveness
DlMADS100	GT1-motif	GGTTAA	269	6	+	Arabidopsis thaliana	light responsiveness
DlMADS100	Sp1	GGGCGG	1088	6	+	Oryza sativa	light responsiveness
DlMADS103	GT1-motif	GGTTAAT	903	7	+	Avena sativa	light responsiveness
DlMADS104	GT1-motif	GGTTAAT	899	7	+	Avena sativa	light responsiveness
DlMADS104	GT1-motif	GGTTAA	909	6	+	Arabidopsis thaliana	light responsiveness
DlMADS107	GT1-motif	GGTTAA	835	6	+	Arabidopsis thaliana	light responsiveness
DlMADS108	GT1-motif	GGTTAA	1015	6	+	Arabidopsis thaliana	light responsiveness
DlMADS108	GT1-motif	GGTTAA	1428	6	+	Arabidopsis thaliana	light responsiveness
DlMADS110	GT1-motif	GGTTAAT	1467	7	+	Avena sativa	light responsiveness
DlMADS111	GT1-motif	GGTTAA	278	6	+	Arabidopsis thaliana	light responsiveness
DlMADS111	GT1-motif	GGTTAA	563	6	+	Arabidopsis thaliana	light responsiveness
DlMADS13	GT1-motif	GGTTAA	795	6	+	Arabidopsis thaliana	light responsiveness
DlMADS17	3-AF1 binding site	TAAGAGAGGAA	82	10	+	Solanum tuberosum	light responsiveness
DlMADS19	GT1-motif	GGTTAA	521	6	+	Arabidopsis thaliana	light responsiveness
DlMADS20	Sp1	GGGCGG	1352	6	+	Oryza sativa	light responsiveness
DlMADS20	GT1-motif	GGTTAAT	119	7	+	Avena sativa	light responsiveness
DlMADS20	GT1-motif	GGTTAA	1356	6	+	Arabidopsis thaliana	light responsiveness
DlMADS25	GT1-motif	GGTTAA	533	6	+	Arabidopsis thaliana	light responsiveness
DlMADS27	3-AF1 binding site	TAAGAGAGGAA	342	10	+	Solanum tuberosum	light responsiveness
DlMADS29	GT1-motif	GGTTAAT	1460	7	+	Avena sativa	light responsiveness
DlMADS3	GT1-motif	GGTTAA	666	6	+	Arabidopsis thaliana	light responsiveness
DlMADS3	GT1-motif	GGTTAA	886	6	+	Arabidopsis thaliana	light responsiveness
DlMADS30	GT1-motif	GGTTAA	328	6	+	Arabidopsis thaliana	light responsiveness
DlMADS31	GT1-motif	GGTTAA	310	6	+	Arabidopsis thaliana	light responsiveness
DlMADS32	GT1-motif	GGTTAA	216	6	+	Arabidopsis thaliana	light responsiveness
DlMADS32	Sp1	GGGCGG	417	6	+	Oryza sativa	light responsiveness
DlMADS34	AAAC-motif	CAATCAAAACCT	168	11	+	Spinacia oleracea	light responsiveness
DlMADS37	GT1-motif	GGTTAAT	1268	7	+	Avena sativa	light responsiveness
DlMADS38	GT1-motif	GGTTAAT	1268	7	+	Avena sativa	light responsiveness
DlMADS39	GT1-motif	GGTTAAT	1257	7	+	Avena sativa	light responsiveness
DlMADS40	GT1-motif	GGTTAA	361	6	+	Arabidopsis thaliana	light responsiveness
DlMADS40	GT1-motif	GGTTAAT	1241	7	+	Avena sativa	light responsiveness
DlMADS40	4cl-CMA1b	ATTCCGATAAACT	799	12	+	Petroselinum crispum	light responsiveness
DlMADS45	GT1-motif	GGTTAA	596	6	+	Arabidopsis thaliana	light responsiveness
DlMADS45	GT1-motif	GGTTAA	886	6	+	Arabidopsis thaliana	light responsiveness
DlMADS47	GT1-motif	GGTTAA	1053	6	+	Arabidopsis thaliana	light responsiveness
DlMADS49	GT1-motif	GGTTAAT	785	7	+	Avena sativa	light responsiveness
DlMADS52	GT1-motif	GGTTAA	355	6	+	Arabidopsis thaliana	light responsiveness
DlMADS54	GT1-motif	GGTTAA	63	6	+	Arabidopsis thaliana	light responsiveness
DlMADS56	GT1-motif	GGTTAA	45	6	+	Arabidopsis thaliana	light responsiveness
DlMADS60	GT1-motif	GGTTAA	980	6	+	Arabidopsis thaliana	light responsiveness
DlMADS60	Sp1	GGGCGG	355	6	+	Oryza sativa	light responsiveness
DlMADS61	GT1-motif	GGTTAA	983	6	+	Arabidopsis thaliana	light responsiveness
DlMADS61	Sp1	GGGCGG	354	6	+	Oryza sativa	light responsiveness
DlMADS62	GT1-motif	GGTTAA	207	6	+	Arabidopsis thaliana	light responsiveness
DlMADS62	GT1-motif	GGTTAAT	1146	7	+	Avena sativa	light responsiveness
DlMADS63	GT1-motif	GGTTAA	1009	6	+	Arabidopsis thaliana	light responsiveness
DlMADS63	GT1-motif	GGTTAA	1246	6	+	Arabidopsis thaliana	light responsiveness
DlMADS65	GT1-motif	GGTTAA	541	6	+	Arabidopsis thaliana	light responsiveness
DlMADS67	GT1-motif	GGTTAA	721	6	+	Arabidopsis thaliana	light responsiveness
DlMADS68	GT1-motif	GGTTAA	566	6	+	Arabidopsis thaliana	light responsiveness
DlMADS68	GT1-motif	GGTTAAT	706	7	+	Avena sativa	light responsiveness
DlMADS68	GT1-motif	GGTTAA	1092	6	+	Arabidopsis thaliana	light responsiveness
DlMADS68	GT1-motif	GGTTAAT	1424	7	+	Avena sativa	light responsiveness
DlMADS69	GT1-motif	GGTTAA	1111	6	+	Arabidopsis thaliana	light responsiveness
DlMADS70	GT1-motif	GGTTAA	450	6	+	Arabidopsis thaliana	light responsiveness
DlMADS70	GT1-motif	GGTTAAT	891	7	+	Avena sativa	light responsiveness
DlMADS71	GT1-motif	GGTTAA	838	6	+	Arabidopsis thaliana	light responsiveness
DlMADS72	GT1-motif	GGTTAA	1356	6	+	Arabidopsis thaliana	light responsiveness
DlMADS73	GT1-motif	GGTTAAT	565	7	+	Avena sativa	light responsiveness
DlMADS73	Sp1	GGGCGG	1231	6	+	Oryza sativa	light responsiveness
DlMADS74	GT1-motif	GGTTAAT	183	7	+	Avena sativa	light responsiveness
DlMADS75	GT1-motif	GGTTAA	577	6	+	Arabidopsis thaliana	light responsiveness
DlMADS76	Sp1	GGGCGG	372	6	+	Oryza sativa	light responsiveness
DlMADS83	GT1-motif	GGTTAA	778	6	+	Arabidopsis thaliana	light responsiveness
DlMADS84	GT1-motif	GGTTAA	131	6	+	Arabidopsis thaliana	light responsiveness
DlMADS84	GT1-motif	GGTTAA	1436	6	+	Arabidopsis thaliana	light responsiveness
DlMADS85	GT1-motif	GGTTAA	774	6	+	Arabidopsis thaliana	light responsiveness
DlMADS86	GT1-motif	GGTTAAT	1079	7	+	Avena sativa	light responsiveness
DlMADS89	GT1-motif	GTGTGTGAA	328	9	+	Solanum tuberosum	light responsiveness
DlMADS91	GT1-motif	GGTTAAT	1463	7	+	Avena sativa	light responsiveness
DlMADS92	GT1-motif	GGTTAA	650	6	+	Arabidopsis thaliana	light responsiveness
DlMADS94	GT1-motif	GGTTAA	522	6	+	Arabidopsis thaliana	light responsiveness
DlMADS95	GT1-motif	GGTTAAT	550	7	+	Avena sativa	light responsiveness
DlMADS96	GT1-motif	GGTTAA	60	6	+	Arabidopsis thaliana	light responsiveness
DlMADS97	GT1-motif	GGTTAA	556	6	+	Arabidopsis thaliana	light responsiveness
DlMADS98	GT1-motif	GGTTAA	330	6	+	Arabidopsis thaliana	light responsiveness
DlMADS98	AAAC-motif	CAATCAAAACCT	418	11	+	Spinacia oleracea	light responsiveness
DlMADS1	Box 4	ATTAAT	189	6	+	Petroselinum crispum	light responsiveness
DlMADS10	Box 4	ATTAAT	383	6	+	Petroselinum crispum	light responsiveness
DlMADS105	Box 4	ATTAAT	45	6	+	Petroselinum crispum	light responsiveness
DlMADS106	Box 4	ATTAAT	149	6	+	Petroselinum crispum	light responsiveness
DlMADS106	Box 4	ATTAAT	339	6	+	Petroselinum crispum	light responsiveness
DlMADS106	Box 4	ATTAAT	354	6	+	Petroselinum crispum	light responsiveness
DlMADS106	Box 4	ATTAAT	527	6	+	Petroselinum crispum	light responsiveness
DlMADS107	Box 4	ATTAAT	644	6	+	Petroselinum crispum	light responsiveness
DlMADS107	Box 4	ATTAAT	670	6	+	Petroselinum crispum	light responsiveness
DlMADS108	Box 4	ATTAAT	50	6	+	Petroselinum crispum	light responsiveness
DlMADS109	Box 4	ATTAAT	241	6	+	Petroselinum crispum	light responsiveness
DlMADS11	Box 4	ATTAAT	631	6	+	Petroselinum crispum	light responsiveness
DlMADS110	Box 4	ATTAAT	88	6	+	Petroselinum crispum	light responsiveness
DlMADS110	Box 4	ATTAAT	149	6	+	Petroselinum crispum	light responsiveness
DlMADS110	Box 4	ATTAAT	732	6	+	Petroselinum crispum	light responsiveness
DlMADS111	Box 4	ATTAAT	542	6	+	Petroselinum crispum	light responsiveness
DlMADS112	Box 4	ATTAAT	588	6	+	Petroselinum crispum	light responsiveness
DlMADS113	Box 4	ATTAAT	144	6	+	Petroselinum crispum	light responsiveness
DlMADS113	Box 4	ATTAAT	376	6	+	Petroselinum crispum	light responsiveness
DlMADS113	Box 4	ATTAAT	642	6	+	Petroselinum crispum	light responsiveness
DlMADS13	ATC-motif	AGTAATCT	1072	8	+	Spinacia oleracea	light responsiveness
DlMADS13	ATC-motif	AGTAATCT	1105	8	+	Spinacia oleracea	light responsiveness
DlMADS14	Box 4	ATTAAT	277	6	+	Petroselinum crispum	light responsiveness
DlMADS14	Box 4	ATTAAT	338	6	+	Petroselinum crispum	light responsiveness
DlMADS14	Box 4	ATTAAT	397	6	+	Petroselinum crispum	light responsiveness
DlMADS14	Box 4	ATTAAT	674	6	+	Petroselinum crispum	light responsiveness
DlMADS14	ATCT-motif	AATCTAATCC	489	9	+	Pisum sativum	light responsiveness
DlMADS18	Box 4	ATTAAT	666	6	+	Petroselinum crispum	light responsiveness
DlMADS18	ATC-motif	AGTAATCT	1144	8	+	Spinacia oleracea	light responsiveness
DlMADS19	Box 4	ATTAAT	143	6	+	Petroselinum crispum	light responsiveness
DlMADS21	Box 4	ATTAAT	387	6	+	Petroselinum crispum	light responsiveness
DlMADS21	ATCT-motif	AATCTAATCC	682	9	+	Pisum sativum	light responsiveness
DlMADS23	Box 4	ATTAAT	3	6	+	Petroselinum crispum	light responsiveness
DlMADS23	Box 4	ATTAAT	38	6	+	Petroselinum crispum	light responsiveness
DlMADS24	Box 4	ATTAAT	136	6	+	Petroselinum crispum	light responsiveness
DlMADS24	Box 4	ATTAAT	284	6	+	Petroselinum crispum	light responsiveness
DlMADS25	Box 4	ATTAAT	21	6	+	Petroselinum crispum	light responsiveness
DlMADS25	Box 4	ATTAAT	497	6	+	Petroselinum crispum	light responsiveness
DlMADS26	ATCT-motif	AATCTAATCC	460	9	+	Pisum sativum	light responsiveness
DlMADS26	Box 4	ATTAAT	343	6	+	Petroselinum crispum	light responsiveness
DlMADS27	Box 4	ATTAAT	59	6	+	Petroselinum crispum	light responsiveness
DlMADS28	Box 4	ATTAAT	123	6	+	Petroselinum crispum	light responsiveness
DlMADS28	Box 4	ATTAAT	262	6	+	Petroselinum crispum	light responsiveness
DlMADS29	Box 4	ATTAAT	300	6	+	Petroselinum crispum	light responsiveness
DlMADS29	ATCT-motif	AATCTAATCC	690	9	+	Pisum sativum	light responsiveness
DlMADS3	Box 4	ATTAAT	557	6	+	Petroselinum crispum	light responsiveness
DlMADS30	Box 4	ATTAAT	180	6	+	Petroselinum crispum	light responsiveness
DlMADS30	Box 4	ATTAAT	463	6	+	Petroselinum crispum	light responsiveness
DlMADS31	Box 4	ATTAAT	162	6	+	Petroselinum crispum	light responsiveness
DlMADS31	Box 4	ATTAAT	449	6	+	Petroselinum crispum	light responsiveness
DlMADS34	Box 4	ATTAAT	300	6	+	Petroselinum crispum	light responsiveness
DlMADS35	Box 4	ATTAAT	215	6	+	Petroselinum crispum	light responsiveness
DlMADS35	Box 4	ATTAAT	620	6	+	Petroselinum crispum	light responsiveness
DlMADS36	Box 4	ATTAAT	105	6	+	Petroselinum crispum	light responsiveness
DlMADS37	Box 4	ATTAAT	39	6	+	Petroselinum crispum	light responsiveness
DlMADS38	Box 4	ATTAAT	221	6	+	Petroselinum crispum	light responsiveness
DlMADS4	Box 4	ATTAAT	211	6	+	Petroselinum crispum	light responsiveness
DlMADS4	Box 4	ATTAAT	577	6	+	Petroselinum crispum	light responsiveness
DlMADS41	Box 4	ATTAAT	217	6	+	Petroselinum crispum	light responsiveness
DlMADS42	Box 4	ATTAAT	40	6	+	Petroselinum crispum	light responsiveness
DlMADS42	Box 4	ATTAAT	334	6	+	Petroselinum crispum	light responsiveness
DlMADS42	Box 4	ATTAAT	621	6	+	Petroselinum crispum	light responsiveness
DlMADS43	Box 4	ATTAAT	90	6	+	Petroselinum crispum	light responsiveness
DlMADS44	Box 4	ATTAAT	255	6	+	Petroselinum crispum	light responsiveness
DlMADS45	Box 4	ATTAAT	442	6	+	Petroselinum crispum	light responsiveness
DlMADS45	Box 4	ATTAAT	723	6	+	Petroselinum crispum	light responsiveness
DlMADS45	ATCT-motif	AATCTAATCC	927	9	+	Pisum sativum	light responsiveness
DlMADS47	Box 4	ATTAAT	205	6	+	Petroselinum crispum	light responsiveness
DlMADS48	Box 4	ATTAAT	275	6	+	Petroselinum crispum	light responsiveness
DlMADS49	Box 4	ATTAAT	700	6	+	Petroselinum crispum	light responsiveness
DlMADS5	Box 4	ATTAAT	29	6	+	Petroselinum crispum	light responsiveness
DlMADS5	Box 4	ATTAAT	112	6	+	Petroselinum crispum	light responsiveness
DlMADS5	Box 4	ATTAAT	143	6	+	Petroselinum crispum	light responsiveness
DlMADS5	Box 4	ATTAAT	705	6	+	Petroselinum crispum	light responsiveness
DlMADS50	Box 4	ATTAAT	44	6	+	Petroselinum crispum	light responsiveness
DlMADS51	Box 4	ATTAAT	309	6	+	Petroselinum crispum	light responsiveness
DlMADS52	Box 4	ATTAAT	596	6	+	Petroselinum crispum	light responsiveness
DlMADS54	ATCT-motif	AATCTAATCC	1027	9	+	Pisum sativum	light responsiveness
DlMADS55	Box 4	ATTAAT	158	6	+	Petroselinum crispum	light responsiveness
DlMADS55	Box 4	ATTAAT	246	6	+	Petroselinum crispum	light responsiveness
DlMADS56	Box 4	ATTAAT	181	6	+	Petroselinum crispum	light responsiveness
DlMADS56	Box 4	ATTAAT	201	6	+	Petroselinum crispum	light responsiveness
DlMADS56	Box 4	ATTAAT	269	6	+	Petroselinum crispum	light responsiveness
DlMADS57	Box 4	ATTAAT	75	6	+	Petroselinum crispum	light responsiveness
DlMADS57	Box 4	ATTAAT	272	6	+	Petroselinum crispum	light responsiveness
DlMADS57	Box 4	ATTAAT	651	6	+	Petroselinum crispum	light responsiveness
DlMADS59	Box 4	ATTAAT	342	6	+	Petroselinum crispum	light responsiveness
DlMADS59	Box 4	ATTAAT	521	6	+	Petroselinum crispum	light responsiveness
DlMADS6	Box 4	ATTAAT	634	6	+	Petroselinum crispum	light responsiveness
DlMADS61	ATCT-motif	AATCTAATCC	495	9	+	Pisum sativum	light responsiveness
DlMADS63	ATC-motif	AGTAATCT	129	8	+	Spinacia oleracea	light responsiveness
DlMADS65	Box 4	ATTAAT	393	6	+	Petroselinum crispum	light responsiveness
DlMADS68	Box 4	ATTAAT	53	6	+	Petroselinum crispum	light responsiveness
DlMADS68	Box 4	ATTAAT	344	6	+	Petroselinum crispum	light responsiveness
DlMADS68	Box 4	ATTAAT	741	6	+	Petroselinum crispum	light responsiveness
DlMADS69	Box 4	ATTAAT	424	6	+	Petroselinum crispum	light responsiveness
DlMADS69	Box 4	ATTAAT	440	6	+	Petroselinum crispum	light responsiveness
DlMADS69	Box 4	ATTAAT	476	6	+	Petroselinum crispum	light responsiveness
DlMADS7	Box 4	ATTAAT	385	6	+	Petroselinum crispum	light responsiveness
DlMADS71	Box 4	ATTAAT	387	6	+	Petroselinum crispum	light responsiveness
DlMADS72	Box 4	ATTAAT	44	6	+	Petroselinum crispum	light responsiveness
DlMADS72	Box 4	ATTAAT	200	6	+	Petroselinum crispum	light responsiveness
DlMADS73	Box 4	ATTAAT	699	6	+	Petroselinum crispum	light responsiveness
DlMADS74	Box 4	ATTAAT	218	6	+	Petroselinum crispum	light responsiveness
DlMADS74	Box 4	ATTAAT	713	6	+	Petroselinum crispum	light responsiveness
DlMADS74	ATCT-motif	AATCTAATCC	552	9	+	Pisum sativum	light responsiveness
DlMADS75	Box 4	ATTAAT	40	6	+	Petroselinum crispum	light responsiveness
DlMADS75	Box 4	ATTAAT	96	6	+	Petroselinum crispum	light responsiveness
DlMADS75	Box 4	ATTAAT	113	6	+	Petroselinum crispum	light responsiveness
DlMADS75	Box 4	ATTAAT	148	6	+	Petroselinum crispum	light responsiveness
DlMADS76	Box 4	ATTAAT	46	6	+	Petroselinum crispum	light responsiveness
DlMADS77	Box 4	ATTAAT	43	6	+	Petroselinum crispum	light responsiveness
DlMADS77	Box 4	ATTAAT	267	6	+	Petroselinum crispum	light responsiveness
DlMADS78	Box 4	ATTAAT	96	6	+	Petroselinum crispum	light responsiveness
DlMADS8	Box 4	ATTAAT	205	6	+	Petroselinum crispum	light responsiveness
DlMADS8	Box 4	ATTAAT	274	6	+	Petroselinum crispum	light responsiveness
DlMADS82	Box 4	ATTAAT	81	6	+	Petroselinum crispum	light responsiveness
DlMADS82	Box 4	ATTAAT	377	6	+	Petroselinum crispum	light responsiveness
DlMADS82	Box 4	ATTAAT	683	6	+	Petroselinum crispum	light responsiveness
DlMADS83	Box 4	ATTAAT	252	6	+	Petroselinum crispum	light responsiveness
DlMADS84	Box 4	ATTAAT	184	6	+	Petroselinum crispum	light responsiveness
DlMADS84	Box 4	ATTAAT	468	6	+	Petroselinum crispum	light responsiveness
DlMADS85	ATCT-motif	AATCTAATCC	993	9	+	Pisum sativum	light responsiveness
DlMADS85	Box 4	ATTAAT	51	6	+	Petroselinum crispum	light responsiveness
DlMADS85	Box 4	ATTAAT	258	6	+	Petroselinum crispum	light responsiveness
DlMADS87	Box 4	ATTAAT	573	6	+	Petroselinum crispum	light responsiveness
DlMADS88	Box 4	ATTAAT	375	6	+	Petroselinum crispum	light responsiveness
DlMADS89	Box 4	ATTAAT	366	6	+	Petroselinum crispum	light responsiveness
DlMADS89	Box 4	ATTAAT	380	6	+	Petroselinum crispum	light responsiveness
DlMADS89	Box 4	ATTAAT	516	6	+	Petroselinum crispum	light responsiveness
DlMADS89	Box 4	ATTAAT	576	6	+	Petroselinum crispum	light responsiveness
DlMADS9	Box 4	ATTAAT	201	6	+	Petroselinum crispum	light responsiveness
DlMADS9	Box 4	ATTAAT	270	6	+	Petroselinum crispum	light responsiveness
DlMADS90	Box 4	ATTAAT	182	6	+	Petroselinum crispum	light responsiveness
DlMADS90	Box 4	ATTAAT	612	6	+	Petroselinum crispum	light responsiveness
DlMADS92	ATC-motif	TGCTATCCA	1305	9	+	Pisum sativum	light responsiveness
DlMADS93	Box 4	ATTAAT	18	6	+	Petroselinum crispum	light responsiveness
DlMADS93	Box 4	ATTAAT	303	6	+	Petroselinum crispum	light responsiveness
DlMADS95	Box 4	ATTAAT	507	6	+	Petroselinum crispum	light responsiveness
DlMADS95	Box 4	ATTAAT	615	6	+	Petroselinum crispum	light responsiveness
DlMADS96	Box 4	ATTAAT	47	6	+	Petroselinum crispum	light responsiveness
DlMADS96	Box 4	ATTAAT	130	6	+	Petroselinum crispum	light responsiveness
DlMADS96	Box 4	ATTAAT	457	6	+	Petroselinum crispum	light responsiveness
DlMADS96	Box 4	ATTAAT	656	6	+	Petroselinum crispum	light responsiveness
DlMADS97	Box 4	ATTAAT	37	6	+	Petroselinum crispum	light responsiveness
DlMADS98	Box 4	ATTAAT	141	6	+	Petroselinum crispum	light responsiveness
DlMADS98	Box 4	ATTAAT	465	6	+	Petroselinum crispum	light responsiveness
DlMADS98	Box 4	ATTAAT	619	6	+	Petroselinum crispum	light responsiveness
DlMADS99	Box 4	ATTAAT	742	6	+	Petroselinum crispum	light responsiveness
DlMADS17	CAG-motif	GAAAGGCAGAC	602	10	+	Arabidopsis thaliana	light responsiveness
DlMADS48	CAG-motif	GAAAGGCAGAC	86	10	+	Arabidopsis thaliana	light responsiveness
DlMADS1	chs-CMA2a	TCACTTGA	1409	8	+	Petroselinum crispum	light responsiveness
DlMADS1	TCT-motif	TCTTAC	1192	6	+	Arabidopsis thaliana	light responsiveness
DlMADS1	TCT-motif	TCTTAC	1201	6	+	Arabidopsis thaliana	light responsiveness
DlMADS101	TCCC-motif	TCTCCCT	127	7	+	Spinacia oleracea	light responsiveness
DlMADS104	Gap-box	CAAATGAA(A/G)A	520	9	+	Arabidopsis thaliana	light responsiveness
DlMADS106	TCT-motif	TCTTAC	1344	6	+	Arabidopsis thaliana	light responsiveness
DlMADS106	GA-motif	ATAGATAA	586	8	+	Arabidopsis thaliana	light responsiveness
DlMADS107	chs-CMA1a	TTACTTAA	236	8	+	Daucus carota	light responsiveness
DlMADS107	I-box	gGATAAGGTG	803	9	+	Zea mays	light responsiveness
DlMADS107	TCT-motif	TCTTAC	15	6	+	Arabidopsis thaliana	light responsiveness
DlMADS108	GA-motif	ATAGATAA	13	8	+	Arabidopsis thaliana	light responsiveness
DlMADS11	chs-CMA1a	TTACTTAA	1266	8	+	Daucus carota	light responsiveness
DlMADS110	GATA-motif	AAGATAAGATT	680	10	+	Arabidopsis thaliana	light responsiveness
DlMADS110	TCT-motif	TCTTAC	1032	6	+	Arabidopsis thaliana	light responsiveness
DlMADS111	Box II	TGGTAATAA	873	9	+	Solanum tuberosum	light responsiveness
DlMADS111	GATA-motif	AAGATAAGATT	651	10	+	Arabidopsis thaliana	light responsiveness
DlMADS111	TCT-motif	TCTTAC	1226	6	+	Arabidopsis thaliana	light responsiveness
DlMADS112	TCT-motif	TCTTAC	206	6	+	Arabidopsis thaliana	light responsiveness
DlMADS112	GATA-motif	GATAGGA	689	7	+	Arabidopsis thaliana	light responsiveness
DlMADS112	GA-motif	ATAGATAA	533	8	+	Arabidopsis thaliana	light responsiveness
DlMADS112	I-box	ccttatcct	905	9	+	Arabidopsis thaliana	light responsiveness
DlMADS113	TCT-motif	TCTTAC	239	6	+	Arabidopsis thaliana	light responsiveness
DlMADS114	chs-Unit 1 m1	ACCTAACCCGC	894	10	+	Hordeum vulgare	light responsiveness
DlMADS114	TCT-motif	TCTTAC	444	6	+	Arabidopsis thaliana	light responsiveness
DlMADS114	TCCC-motif	TCTCCCT	1313	7	+	Spinacia oleracea	light responsiveness
DlMADS12	GATA-motif	GATAGGG	89	7	+	Pisum sativum	light responsiveness
DlMADS12	GATA-motif	GATAGGA	201	7	+	Arabidopsis thaliana	light responsiveness
DlMADS13	I-box	cCATATCCAAT	889	10	+	Flaveria trinervia	light responsiveness
DlMADS14	TCT-motif	TCTTAC	648	6	+	Arabidopsis thaliana	light responsiveness
DlMADS15	TCT-motif	TCTTAC	468	6	+	Arabidopsis thaliana	light responsiveness
DlMADS15	TCT-motif	TCTTAC	1402	6	+	Arabidopsis thaliana	light responsiveness
DlMADS15	LAMP-element	CTTTATCA	151	8	+	Pisum sativum	light responsiveness
DlMADS15	I-box	gGATAAGGTG	745	9	+	Zea mays	light responsiveness
DlMADS18	chs-CMA2a	TCACTTGA	739	8	+	Petroselinum crispum	light responsiveness
DlMADS19	GATA-motif	AAGATAAGATT	1342	10	+	Arabidopsis thaliana	light responsiveness
DlMADS19	TCT-motif	TCTTAC	995	6	+	Arabidopsis thaliana	light responsiveness
DlMADS2	TCT-motif	TCTTAC	794	6	+	Arabidopsis thaliana	light responsiveness
DlMADS2	GATA-motif	GATAGGA	1188	7	+	Arabidopsis thaliana	light responsiveness
DlMADS2	I-box	gGATAAGGTG	1479	9	+	Zea mays	light responsiveness
DlMADS2	chs-CMA2a	TCACTTGA	1456	8	+	Petroselinum crispum	light responsiveness
DlMADS20	TCT-motif	TCTTAC	365	6	+	Arabidopsis thaliana	light responsiveness
DlMADS21	GA-motif	ATAGATAA	947	8	+	Arabidopsis thaliana	light responsiveness
DlMADS21	LAMP-element	CTTTATCA	957	8	+	Pisum sativum	light responsiveness
DlMADS22	I-box	cCATATCCAAT	1267	11	+	Flaveria trinervia	light responsiveness
DlMADS22	GATA-motif	AAGATAAGATT	643	10	+	Arabidopsis thaliana	light responsiveness
DlMADS23	LAMP-element	CTTTATCA	941	8	+	Pisum sativum	light responsiveness
DlMADS23	GA-motif	ATAGATAA	661	8	+	Arabidopsis thaliana	light responsiveness
DlMADS24	TCCC-motif	TCTCCCT	1412	7	+	Spinacia oleracea	light responsiveness
DlMADS24	I-box	AGATAAGG	1377	8	+	Triticum aestivum	light responsiveness
DlMADS25	TCT-motif	TCTTAC	996	6	+	Arabidopsis thaliana	light responsiveness
DlMADS26	I-box	TGATAATGT	857	9	+	Solanum tuberosum	light responsiveness
DlMADS26	chs-CMA2a	TCACTTGA	891	8	+	Petroselinum crispum	light responsiveness
DlMADS27	GATA-motif	GATAGGA	782	7	+	Arabidopsis thaliana	light responsiveness
DlMADS28	chs-CMA1a	TTACTTAA	145	8	+	Daucus carota	light responsiveness
DlMADS29	GA-motif	ATAGATAA	1077	8	+	Arabidopsis thaliana	light responsiveness
DlMADS29	TCT-motif	TCTTAC	106	6	+	Arabidopsis thaliana	light responsiveness
DlMADS31	GA-motif	ATAGATAA	1098	8	+	Arabidopsis thaliana	light responsiveness
DlMADS32	GA-motif	ATAGATAA	737	8	+	Arabidopsis thaliana	light responsiveness
DlMADS32	GA-motif	ATAGATAA	767	8	+	Arabidopsis thaliana	light responsiveness
DlMADS34	TCT-motif	TCTTAC	95	6	+	Arabidopsis thaliana	light responsiveness
DlMADS34	TCT-motif	TCTTAC	478	6	+	Arabidopsis thaliana	light responsiveness
DlMADS36	LAMP-element	CTTTATCA	931	8	+	Pisum sativum	light responsiveness
DlMADS37	Gap-box	CAAATGAA(A/G)A	1316	9.5	+	Arabidopsis thaliana	light responsiveness
DlMADS37	GATA-motif	GATAGGG	546	7	+	Pisum sativum	light responsiveness
DlMADS37	TCCC-motif	TCTCCCT	8	7	+	Spinacia oleracea	light responsiveness
DlMADS37	TCT-motif	TCTTAC	721	6	+	Arabidopsis thaliana	light responsiveness
DlMADS38	TCT-motif	TCTTAC	723	6	+	Arabidopsis thaliana	light responsiveness
DlMADS38	GATA-motif	GATAGGG	548	7	+	Pisum sativum	light responsiveness
DlMADS38	I-box	TAGATAACC	101	9	+	Pisum sativum	light responsiveness
DlMADS38	Gap-box	CAAATGAA(A/G)A	1316	9.5	+	Arabidopsis thaliana	light responsiveness
DlMADS38	GA-motif	ATAGATAA	100	8	+	Arabidopsis thaliana	light responsiveness
DlMADS4	GA-motif	ATAGATAA	66	8	+	Arabidopsis thaliana	light responsiveness
DlMADS41	LAMP-element	CTTTATCA	188	8	+	Pisum sativum	light responsiveness
DlMADS41	chs-CMA1a	TTACTTAA	1016	8	+	Daucus carota	light responsiveness
DlMADS43	chs-CMA2a	TCACTTGA	1174	8	+	Petroselinum crispum	light responsiveness
DlMADS43	Gap-box	CAAATGAA(A/G)A	1381	9.5	+	Arabidopsis thaliana	light responsiveness
DlMADS45	TCT-motif	TCTTAC	295	6	+	Arabidopsis thaliana	light responsiveness
DlMADS45	TCT-motif	TCTTAC	1475	6	+	Arabidopsis thaliana	light responsiveness
DlMADS45	Gap-box	CAAATGAA(A/G)A	1383	9.5	+	Arabidopsis thaliana	light responsiveness
DlMADS46	TCT-motif	TCTTAC	1168	6	+	Arabidopsis thaliana	light responsiveness
DlMADS47	TCCC-motif	TCTCCCT	45	7	+	Spinacia oleracea	light responsiveness
DlMADS49	TCT-motif	TCTTAC	1040	6	+	Arabidopsis thaliana	light responsiveness
DlMADS5	GA-motif	ATAGATAA	964	8	+	Arabidopsis thaliana	light responsiveness
DlMADS51	TCCC-motif	TCTCCCT	1448	7	+	Spinacia oleracea	light responsiveness
DlMADS52	I-box	AAGATAAGGCT	894	10	+	Gossypium hirsutum	light responsiveness
DlMADS52	I-box	AGATAAGG	895	8	+	Triticum aestivum	light responsiveness
DlMADS52	TCT-motif	TCTTAC	4	6	+	Arabidopsis thaliana	light responsiveness
DlMADS52	GATA-motif	AAGATAAGATT	894	10	+	Arabidopsis thaliana	light responsiveness
DlMADS55	GATA-motif	AAGATAAGATT	952	10	+	Arabidopsis thaliana	light responsiveness
DlMADS55	GA-motif	ATAGATAA	612	8	+	Arabidopsis thaliana	light responsiveness
DlMADS55	chs-CMA1a	TTACTTAA	486	8	+	Daucus carota	light responsiveness
DlMADS56	TCCC-motif	TCTCCCT	1455	7	+	Spinacia oleracea	light responsiveness
DlMADS57	chs-CMA1a	TTACTTAA	220	8	+	Daucus carota	light responsiveness
DlMADS58	GA-motif	ATAGATAA	1478	8	+	Arabidopsis thaliana	light responsiveness
DlMADS59	TCT-motif	TCTTAC	136	6	+	Arabidopsis thaliana	light responsiveness
DlMADS6	chs-CMA1a	TTACTTAA	1268	8	+	Daucus carota	light responsiveness
DlMADS60	GA-motif	ATAGATAA	721	8	+	Arabidopsis thaliana	light responsiveness
DlMADS60	TCT-motif	TCTTAC	1361	6	+	Arabidopsis thaliana	light responsiveness
DlMADS60	GATA-motif	GATAGGA	274	7	+	Arabidopsis thaliana	light responsiveness
DlMADS61	GATA-motif	GATAGGA	272	7	+	Arabidopsis thaliana	light responsiveness
DlMADS61	TCT-motif	TCTTAC	1361	6	+	Arabidopsis thaliana	light responsiveness
DlMADS61	GA-motif	ATAGATAA	686	8	+	Arabidopsis thaliana	light responsiveness
DlMADS63	TCT-motif	TCTTAC	134	6	+	Arabidopsis thaliana	light responsiveness
DlMADS64	I-box	GTATAAGGCC	236	9	+	Larix laricina	light responsiveness
DlMADS65	TCCC-motif	TCTCCCT	1282	7	+	Spinacia oleracea	light responsiveness
DlMADS65	GATA-motif	AAGATAAGATT	795	10	+	Arabidopsis thaliana	light responsiveness
DlMADS66	TCT-motif	TCTTAC	609	6	+	Arabidopsis thaliana	light responsiveness
DlMADS73	TCCC-motif	TCTCCCT	874	7	+	Spinacia oleracea	light responsiveness
DlMADS73	TCCC-motif	TCTCCCT	1481	7	+	Spinacia oleracea	light responsiveness
DlMADS73	chs-CMA2a	TCACTTGA	795	8	+	Petroselinum crispum	light responsiveness
DlMADS79	GATA-motif	GATAGGA	38	7	+	Arabidopsis thaliana	light responsiveness
DlMADS80	chs-CMA1a	TTACTTAA	1368	8	+	Daucus carota	light responsiveness
DlMADS80	TCT-motif	TCTTAC	298	6	+	Arabidopsis thaliana	light responsiveness
DlMADS80	TCT-motif	TCTTAC	808	6	+	Arabidopsis thaliana	light responsiveness
DlMADS80	TCT-motif	TCTTAC	850	6	+	Arabidopsis thaliana	light responsiveness
DlMADS80	TCT-motif	TCTTAC	868	6	+	Arabidopsis thaliana	light responsiveness
DlMADS80	TCT-motif	TCTTAC	912	6	+	Arabidopsis thaliana	light responsiveness
DlMADS88	chs-CMA1a	TTACTTAA	443	8	+	Daucus carota	light responsiveness
DlMADS88	GA-motif	ATAGATAA	242	8	+	Arabidopsis thaliana	light responsiveness
DlMADS88	GATA-motif	AAGATAAGATT	175	10	+	Arabidopsis thaliana	light responsiveness
DlMADS88	GATA-motif	GATAGGG	592	7	+	Pisum sativum	light responsiveness
DlMADS88	TCT-motif	TCTTAC	1159	6	+	Arabidopsis thaliana	light responsiveness
DlMADS89	TCT-motif	TCTTAC	1132	6	+	Arabidopsis thaliana	light responsiveness
DlMADS89	Box II	TGGTAATAA	1301	9	+	Solanum tuberosum	light responsiveness
DlMADS90	I-box	AGATAAGG	785	8	+	Triticum aestivum	light responsiveness
DlMADS91	chs-CMA1a	TTACTTAA	647	8	+	Daucus carota	light responsiveness
DlMADS92	LAMP-element	CTTTATCA	764	8	+	Pisum sativum	light responsiveness
DlMADS92	TCT-motif	TCTTAC	658	6	+	Arabidopsis thaliana	light responsiveness
DlMADS93	GATA-motif	AAGATAAGATT	208	10	+	Arabidopsis thaliana	light responsiveness
DlMADS94	I-box	cGATAAGGCG	294	9	+	Zea mays	light responsiveness
DlMADS94	TCT-motif	TCTTAC	530	6	+	Arabidopsis thaliana	light responsiveness
DlMADS95	chs-CMA1a	TTACTTAA	192	8	+	Daucus carota	light responsiveness
DlMADS95	LAMP-element	CTTTATCA	1224	8	+	Pisum sativum	light responsiveness
DlMADS98	chs-CMA1a	TTACTTAA	1415	8	+	Daucus carota	light responsiveness
DlMADS98	I-box	atGATAAGGTC	903	10	+	Helianthus annuus	light responsiveness
DlMADS98	Box II	TGGTAATAA	852	9	+	Solanum tuberosum	light responsiveness
DlMADS99	LAMP-element	CTTTATCA	988	8	+	Pisum sativum	light responsiveness
DlMADS99	GATA-motif	GATAGGG	377	7	+	Pisum sativum	light responsiveness
DlMADS21	AT1-motif	AATTATTTTTTATT	1124	13	+	Solanum tuberosum	light responsiveness
DlMADS30	AT1-motif	AATTATTTTTTATT	587	13	+	Solanum tuberosum	light responsiveness
DlMADS31	AT1-motif	AATTATTTTTTATT	573	13	+	Solanum tuberosum	light responsiveness
DlMADS43	AT1-motif	AATTATTTTTTATT	478	13	+	Solanum tuberosum	light responsiveness
DlMADS43	AT1-motif	AATTATTTTTTATT	959	13	+	Solanum tuberosum	light responsiveness
DlMADS65	AT1-motif	AATTATTTTTTATT	1339	13	+	Solanum tuberosum	light responsiveness
DlMADS100	AE-box	AGAAACAA	103	8	+	Arabidopsis thaliana	light responsiveness
DlMADS100	AE-box	AGAAACTT	992	8	+	Arabidopsis thaliana	light responsiveness
DlMADS108	AE-box	AGAAACTT	1069	8	+	Arabidopsis thaliana	light responsiveness
DlMADS108	AE-box	AGAAACAA	1214	8	+	Arabidopsis thaliana	light responsiveness
DlMADS112	AE-box	AGAAACAA	1073	8	+	Arabidopsis thaliana	light responsiveness
DlMADS15	AE-box	AGAAACAA	1275	8	+	Arabidopsis thaliana	light responsiveness
DlMADS16	AE-box	AGAAACAA	1281	8	+	Arabidopsis thaliana	light responsiveness
DlMADS21	AE-box	AGAAACAA	1430	8	+	Arabidopsis thaliana	light responsiveness
DlMADS23	AE-box	AGAAACAA	1433	8	+	Arabidopsis thaliana	light responsiveness
DlMADS25	AE-box	AGAAACAA	93	8	+	Arabidopsis thaliana	light responsiveness
DlMADS26	AE-box	AGAAACTT	1113	8	+	Arabidopsis thaliana	light responsiveness
DlMADS37	AE-box	AGAAACTT	369	8	+	Arabidopsis thaliana	light responsiveness
DlMADS39	AE-box	AGAAACTT	378	8	+	Arabidopsis thaliana	light responsiveness
DlMADS40	AE-box	AGAAACTT	188	8	+	Arabidopsis thaliana	light responsiveness
DlMADS40	AE-box	AGAAACAA	198	8	+	Arabidopsis thaliana	light responsiveness
DlMADS46	AE-box	AGAAACTT	630	8	+	Arabidopsis thaliana	light responsiveness
DlMADS49	AE-box	AGAAACTT	528	8	+	Arabidopsis thaliana	light responsiveness
DlMADS51	AE-box	AGAAACAA	421	8	+	Arabidopsis thaliana	light responsiveness
DlMADS53	AE-box	AGAAACAA	1426	8	+	Arabidopsis thaliana	light responsiveness
DlMADS54	AE-box	AGAAACAA	120	8	+	Arabidopsis thaliana	light responsiveness
DlMADS54	AE-box	AGAAACAA	1276	8	+	Arabidopsis thaliana	light responsiveness
DlMADS55	AE-box	AGAAACTT	1387	8	+	Arabidopsis thaliana	light responsiveness
DlMADS56	AE-box	AGAAACAA	1258	8	+	Arabidopsis thaliana	light responsiveness
DlMADS56	AE-box	AGAAACAA	1271	8	+	Arabidopsis thaliana	light responsiveness
DlMADS62	AE-box	AGAAACAA	999	8	+	Arabidopsis thaliana	light responsiveness
DlMADS69	AE-box	AGAAACTT	233	8	+	Arabidopsis thaliana	light responsiveness
DlMADS76	AE-box	AGAAACAA	1175	8	+	Arabidopsis thaliana	light responsiveness
DlMADS76	AE-box	AGAAACAA	1431	8	+	Arabidopsis thaliana	light responsiveness
DlMADS77	AE-box	AGAAACAA	1431	8	+	Arabidopsis thaliana	light responsiveness
DlMADS95	AE-box	AGAAACAA	644	8	+	Arabidopsis thaliana	light responsiveness
DlMADS80	ACA-motif	AATCACAACCATA	33	12	+	Arabidopsis thaliana	light responsiveness
DlMADS103	LTR	CCGAAA	1328	6	+	Hordeum vulgare	low-temperature
DlMADS104	LTR	CCGAAA	1327	6	+	Hordeum vulgare	low-temperature
DlMADS108	LTR	CCGAAA	1003	6	+	Hordeum vulgare	low-temperature
DlMADS109	LTR	CCGAAA	793	6	+	Hordeum vulgare	low-temperature
DlMADS109	LTR	CCGAAA	1109	6	+	Hordeum vulgare	low-temperature
DlMADS114	LTR	CCGAAA	942	6	+	Hordeum vulgare	low-temperature
DlMADS13	LTR	CCGAAA	123	6	+	Hordeum vulgare	low-temperature
DlMADS16	LTR	CCGAAA	743	6	+	Hordeum vulgare	low-temperature
DlMADS22	LTR	CCGAAA	1007	6	+	Hordeum vulgare	low-temperature
DlMADS24	LTR	CCGAAA	623	6	+	Hordeum vulgare	low-temperature
DlMADS35	LTR	CCGAAA	847	6	+	Hordeum vulgare	low-temperature
DlMADS36	LTR	CCGAAA	1087	6	+	Hordeum vulgare	low-temperature
DlMADS4	LTR	CCGAAA	618	6	+	Hordeum vulgare	low-temperature
DlMADS55	LTR	CCGAAA	1128	6	+	Hordeum vulgare	low-temperature
DlMADS55	LTR	CCGAAA	1247	6	+	Hordeum vulgare	low-temperature
DlMADS62	LTR	CCGAAA	562	6	+	Hordeum vulgare	low-temperature
DlMADS69	LTR	CCGAAA	1309	6	+	Hordeum vulgare	low-temperature
DlMADS74	LTR	CCGAAA	812	6	+	Hordeum vulgare	low-temperature
DlMADS75	LTR	CCGAAA	503	6	+	Hordeum vulgare	low-temperature
DlMADS82	LTR	CCGAAA	1235	6	+	Hordeum vulgare	low-temperature
DlMADS9	LTR	CCGAAA	772	6	+	Hordeum vulgare	low-temperature
DlMADS105	CAT-box	GCCACT	435	6	+	Arabidopsis thaliana	meristem expression
DlMADS11	CAT-box	GCCACT	142	6	+	Arabidopsis thaliana	meristem expression
DlMADS2	CAT-box	GCCACT	952	6	+	Arabidopsis thaliana	meristem expression
DlMADS21	CAT-box	GCCACT	184	6	+	Arabidopsis thaliana	meristem expression
DlMADS37	CAT-box	GCCACT	295	6	+	Arabidopsis thaliana	meristem expression
DlMADS39	CAT-box	GCCACT	305	6	+	Arabidopsis thaliana	meristem expression
DlMADS47	CAT-box	GCCACT	995	6	+	Arabidopsis thaliana	meristem expression
DlMADS49	CAT-box	GCCACT	198	6	+	Arabidopsis thaliana	meristem expression
DlMADS49	CAT-box	GCCACT	1122	6	+	Arabidopsis thaliana	meristem expression
DlMADS53	CAT-box	GCCACT	748	6	+	Arabidopsis thaliana	meristem expression
DlMADS55	CAT-box	GCCACT	384	6	+	Arabidopsis thaliana	meristem expression
DlMADS6	CAT-box	GCCACT	144	6	+	Arabidopsis thaliana	meristem expression
DlMADS63	CAT-box	GCCACT	1349	6	+	Arabidopsis thaliana	meristem expression
DlMADS65	CAT-box	GCCACT	363	6	+	Arabidopsis thaliana	meristem expression
DlMADS75	CAT-box	GCCACT	419	6	+	Arabidopsis thaliana	meristem expression
DlMADS88	CAT-box	GCCACT	829	6	+	Arabidopsis thaliana	meristem expression
DlMADS89	CAT-box	GCCACT	688	6	+	Arabidopsis thaliana	meristem expression
DlMADS1	TCA-element	CCATCTTTTT	758	9	+	Nicotiana tabacum	salicylic acid
DlMADS105	TCA-element	CCATCTTTTT	1068	9	+	Nicotiana tabacum	salicylic acid
DlMADS114	TCA-element	CCATCTTTTT	479	9	+	Nicotiana tabacum	salicylic acid
DlMADS12	TCA-element	CCATCTTTTT	1266	9	+	Nicotiana tabacum	salicylic acid
DlMADS14	TCA-element	CCATCTTTTT	473	9	+	Nicotiana tabacum	salicylic acid
DlMADS16	TCA-element	CCATCTTTTT	213	9	+	Nicotiana tabacum	salicylic acid
DlMADS28	TCA-element	TCAGAAGAGG	791	9	+	Brassica oleracea	salicylic acid
DlMADS29	TCA-element	CCATCTTTTT	1489	9	+	Nicotiana tabacum	salicylic acid
DlMADS33	TCA-element	CCATCTTTTT	305	9	+	Nicotiana tabacum	salicylic acid
DlMADS38	TCA-element	CCATCTTTTT	44	9	+	Nicotiana tabacum	salicylic acid
DlMADS43	TCA-element	CCATCTTTTT	1078	9	+	Nicotiana tabacum	salicylic acid
DlMADS45	TCA-element	CCATCTTTTT	1075	9	+	Nicotiana tabacum	salicylic acid
DlMADS49	TCA-element	CCATCTTTTT	829	9	+	Nicotiana tabacum	salicylic acid
DlMADS53	TCA-element	CCATCTTTTT	1253	9	+	Nicotiana tabacum	salicylic acid
DlMADS54	TCA-element	CCATCTTTTT	163	9	+	Nicotiana tabacum	salicylic acid
DlMADS58	TCA-element	CCATCTTTTT	973	9	+	Nicotiana tabacum	salicylic acid
DlMADS60	TCA-element	CCATCTTTTT	1390	9	+	Nicotiana tabacum	salicylic acid
DlMADS61	TCA-element	CCATCTTTTT	1390	9	+	Nicotiana tabacum	salicylic acid
DlMADS62	TCA-element	CCATCTTTTT	622	9	+	Nicotiana tabacum	salicylic acid
DlMADS71	TCA-element	CCATCTTTTT	1291	9	+	Nicotiana tabacum	salicylic acid
DlMADS72	TCA-element	CCATCTTTTT	330	9	+	Nicotiana tabacum	salicylic acid
DlMADS74	TCA-element	CCATCTTTTT	1156	9	+	Nicotiana tabacum	salicylic acid
DlMADS79	TCA-element	CCATCTTTTT	110	9	+	Nicotiana tabacum	salicylic acid
DlMADS81	TCA-element	CCATCTTTTT	408	9	+	Nicotiana tabacum	salicylic acid
DlMADS83	TCA-element	CCATCTTTTT	1202	9	+	Nicotiana tabacum	salicylic acid
DlMADS85	TCA-element	CCATCTTTTT	1204	9	+	Nicotiana tabacum	salicylic acid
DlMADS97	TCA-element	CCATCTTTTT	1399	9	+	Nicotiana tabacum	salicylic acid
DlMADS23	RY-element	CATGCATG	248	8	+	Helianthus annuus	seed
DlMADS44	RY-element	CATGCATG	704	8	+	Helianthus annuus	seed
DlMADS70	RY-element	CATGCATG	389	8	+	Helianthus annuus	seed
DlMADS77	RY-element	CATGCATG	228	8	+	Helianthus annuus	seed
DlMADS15	WUN-motif	AAATTTCCT	913	9	+	Brassica oleracea	wound-responsive
DlMADS70	WUN-motif	AAATTTCCT	665	9	+	Brassica oleracea	wound-responsive
DlMADS70	WUN-motif	AAATTTCCT	769	9	+	Brassica oleracea	wound-responsive
DlMADS89	WUN-motif	AAATTTCCT	1274	9	+	Brassica oleracea	wound-responsive

## Sheet: Supplementary Table 7
Supplementary Table 7. Predicted transcription factors and enriched motif in the promter of MIKCC genes
TF	Family	JASPAR_ID	Protein tail binding motif	Motif figure	MIKCC gene	Strand	Start	P-value	The frontier sequence of blasted motif	Comparison motif	The following sequence of blasted motif
BPC6	BBR-BPC	MA1402.1	Motif-1 TCTYTYTYTCTCTCTCTYTC		DlMADS75	+	1508	1.53e-13	ACGACACATC	TCTCTCTCTCTCTCTCTCTC	TAAATAGAAT
BPC1	BBR-BPC	MA1404.1			DlMADS69	-	458	1.53e-13	TGATAAACTC	TCTCTCTCTCTCTCTCTCTC	TCTCTCTCTA
BPC5	BBR-BPC	MA1403.1			DlMADS68	+	1776	1.53e-13	AGCCCTTCTC	TCTCTCTCTCTCTCTCTCTC	TCTCTTTTAT
RAMOSA1	C2H2 zinc finger	MA1416.1			DlMADS59	+	1788	1.53e-13	GACTGTACAC	TCTCTCTCTCTCTCTCTCTC	TTTATTGTGA
eor-1	C2H2 zinc finger	MA0543.1			DlMADS81	+	1123	1.17e-11	TTCATCTCTC	TCTCTCTCTCTGTCTCTCTC	TATATAAATA
AT3G46070	C2H2 zinc finger	MA1381.1			DlMADS66	-	1218	5.89e-11	TGTCATTACT	TCTCTCTCTCTCTCTCTTTT	GATTTTGAGT
					DlMADS108	+	1981	7.04e-11	AAGCAAATTA	ACTCTCTCTCTCTCTCTCTC
					DlMADS61	-	886	1.95e-10	ATTTTCTTTC	TCTCTCTATCTCTTTCTCTC	ACATCTTCTC
					DlMADS60	-	887	1.95e-10	ATTTTCTTTC	TCTCTCTATCTCTTTCTCTC	ACATCTTCTC
					DlMADS56	-	1860	3.4e-10	TTTTTTTATC	TCTGTCTTTCTCTCTCTTTC	CTCACTACCC
					DlMADS49	+	1223	3.92e-10	TTCAAAAGTC	CTTTTCTTTCTCTCTCTCTC	TAAAGCCCTC
					DlMADS63	-	1980	4.51e-10	C	TCTCTCTCTCTTTCTCTCTG	GTCTCTTTTC
					DlMADS85	+	181	1.15e-09	CACACATTCA	TCTCTCTCTCTCTCTCTATA	TAAATATATA
					DlMADS113	-	1981	1.34e-09		TCTTTATCTCTCTCTCTTTC	TAGTCTGGGT
					DlMADS74	-	1887	7.44e-09	CTATATATCC	CCTTGCTTTCTCTCTCTGTC	TAAATAAACA
					DlMADS109	+	1679	1.18e-08	TTTGATCGAA	TTTTCCTCTCTCTCTCTCAT	GCCTCATCTA
					DlMADS28	+	1045	6.94e-08	TTTTTTCTGT	TCTTTCTTTGTGTCCCTATC	TTCATAGAGG
					DlMADS84	+	1406	8.43e-08	ATCATACTAA	CCTTTTTATGTCTCTCTATT	TGCTTTCTTT
					DlMADS88	+	1326	1.62e-07	AGTACTTCTC	CCAGCCACTCGCTCTCTCCC	ACCAACACTT
					DlMADS20	-	1603	3.27e-07	GTTTCACTAT	CATCTCTCTATCTCTCTTAC	ATTATTATAG
					DlMADS86	+	485	3.56e-07	CCTTAGCTCA	CCTCCCTCTTTCCTTCTCAT	CTTCCTTTTC
					DlMADS82	-	130	5.39e-07	TACTAGCCTT	TCGGCTTCTATCTCACTCTC	TTCAAAAACT
					DlMADS55	-	165	6.35e-07	TTCGACTTTT	TCTTTTATTGTTTTTCTTTC	CCATGGTTTG
					DlMADS18	-	1885	6.88e-07	TCTAGGAGGG	TTTTTCTTTTTTTCTCTTTT	TGGGTTCGTG
					DlMADS87	+	1495	8.72e-07	ATCATACGAA	CCATTTTATGTCTCTCTACT	TGCTTTTTTT
					DlMADS83	+	1634	1.48e-06	GTTTCGGTTT	CCTTTTTTTTTTTTTCTCTA	TTTTTTGGCT
					DlMADS70	-	1214	1.72e-06	CCTACGTCCA	TTGTTCACTCTCTCACTATT	TTAACAGAAT
					DlMADS112	-	1017	1.85e-06	TTATTCTTAT	CTATTTAATGTCTCTCTTTC	AAAATTTTAA
					DlMADS19	+	1508	2.13e-06	TACTATTATT	TCACTTTTTTTTTTTCTCCT	TTATTTTATT
					DlMADS73	-	1957	3.03e-06	GGGAGAGAAT	TCTTTTTCTGTTTTTCGTTG	TTGTTGTTTT
					DlMADS98	+	1887	5.16e-06	GCCCATCTCC	TCTTCAATTCTCTCTTTTAC	TGTTCCATTT
					DlMADS29	-	437	5.16e-06	TTCTAATTAT	TCATGCTCTCCGTCACTACC	CTCATATCAA
					DlMADS111	-	1517	5.51e-06	TTTTAATTAC	TCTTTTTTTTTTTTTTTCAC	TGATTAGGTC
					DlMADS57	+	1843	7.09e-06	CTTTTTTCTT	TCTTCTTTGGTCTTTGTCTT	CTTTTGTTAA
					DlMADS67	+	201	8.03e-06	CTTTAGTTAA	CTTTTTTTTTTTTTCCTTTC	AAATCAAGTT
CDF5	Dof	MA1268.1	Motif-2 TKTTTTTTTTTTTTTTTTTT		DlMADS74	-	1677	4.87e-10	AGTCTCTCTC	TGTTTTTTTTTTTTTTTTTT	CCCACTAATG
PEAR2	Dof	MA1281.1			DlMADS81	+	1923	4.87e-10	GTGAGAAGGA	TGTTTTTTTTTTTTTTTTTT	GATAGAGAGA
OBP3	Dof	MA1274.1			DlMADS85	+	132	1.63e-09	GGCTTTTTTT	TTTTTTTTTTTTTTTTTTTT	TTTGGGTTTT
AT2G28810	Dof	MA1272.1			DlMADS18	-	149	1.63e-09	AAAAAGGATT	TTTTTTTTTTTTTTTTTTTT	TTTAATTTGG
DOF5.8	Dof	MA1267.1			DlMADS86	+	1096	2.26e-09	TTATTTTCCT	TGTTTTTCTTTTTCTTTTTT	TTGAAAGATT
Adof1	Dof	MA1277.1			DlMADS66	+	445	2.95e-09	TGTAAATAGG	TTTTTTCTTTTTTCTTTTTT	TTTTTTGAAA
OBP1	Dof	MA1278.1			DlMADS108	+	715	6.68e-09	AATTAAGGTT	TTCTTTTTTTTTTCTTTTTT	TTTTATATTT
COG1	Dof	MA1279.1			DlMADS75	+	1934	1.24e-08	CTGAAAAGAT	TGTTTTTTTTTTTTTTTTCT	TCTGGGGTGG
Dof4.2	Dof	MA1273.1			DlMADS68	+	297	1.36e-08	TTGATGTCAG	TATTTTTTTTTTTTTCTTTT	GACTTACTAA
MGP	C2H2 zinc finger	MA1158.1			DlMADS98	+	363	1.53e-08	GAAAAAAAAA	TGCTTTTTTTTTTTTTTTTG	TATGTTATAT
JKD	C2H2 zinc finger	MA1156.1			DlMADS56	+	1169	1.94e-08	CTAAAAAAAA	GGTTTTTTTTTTTTTTTTTT	ATTATGTTTT
NUC	C2H2 zinc finger	MA1157.1			DlMADS55	-	83	2.81e-08	CCTTGTCATT	TGTTTGTTTTTTTCTCTTTT	TTAATAGTAC
SGR5	C2H2 zinc finger	MA1159.1			DlMADS83	+	336	2.94e-08	TTGTTTGTAT	TATTTTCCTTTTTTTTTTTT	TGTGAAGATC
ZNF384	C2H2 zinc finger	MA1125.1			DlMADS61	+	1767	3.55e-08	TGTATTTACC	TTTTTTTTTTTTAATTTTTT	TTTTCTCGGT
BLJ	C2H2	MA1160.1			DlMADS60	+	1765	3.55e-08	TGTATTTACC	TTTTTTTTTTTTAATTTTTT	TTTTCTCGGT
DOF6	Dof	MA1270.1			DlMADS88	-	1030	5.39e-08	GCCTTTTCTT	TTCTTTTCTTTTTTTTTTTG	TTTTTTGTTT
					DlMADS113	-	1465	6.81e-08	CCTTCACAAT	TTTTTTTTTTTTTCCCTTTT	GTTATTATCA
					DlMADS28	+	1021	1.13e-07	CTTCCTTCAG	AACTTTTTTTTTTTTTTTTT	CTGTTCTTTC
					DlMADS112	-	1500	1.22e-07	TTTCTTTTTT	TATTTTTTTTTTCCTTTTTT	ATTCCATTTT
					DlMADS20	+	780	1.37e-07	CCCACCAAAC	TGATTTTTTTTTTCTTTTTT	AAATATTAGG
					DlMADS73	-	12	2e-07	TTCGCTTAAA	TTTTTTATTTTTTATTTTTT	ATTTTTAAAA
					DlMADS109	+	1962	3.56e-07	TTTTTTAATT	AATTTTTTTTTTAATTTTTT	TGCGAAAGGA
					DlMADS49	-	408	4.84e-07	TAAAATTTTC	ATTTCTCTTTTTTTTTTTTT	AACTCATCTT
					DlMADS25	-	980	5.55e-07	AGGGTTTATT	AATTGTTTTTTTTTTCTTTT	AAATTATGTT
					DlMADS19	-	1039	6.44e-07	GCTTTGACCA	TTTTGGCTTTTTATTTTTTT	GAGAAATATA
					DlMADS84	+	1875	7.46e-07	TTCATTTCTT	TTTTTTATTTTTATTTTTCT	ATTGATTTTA
					DlMADS59	+	869	8.54e-07	AAATGTATTC	TATTTTCATTTTTATCTTTT	AATTAAATTA
					DlMADS63	+	507	9.12e-07	TTTGAAGTAG	ATTTTTTGTTTTTTTTTTCT	AAATATTAAA
					DlMADS67	+	765	9.68e-07	AGAATACTTT	TTTTTTTCTTTCAATTTTTG	AGTACACAAA
					DlMADS87	+	1958	1.03e-06	AATAATTTCA	TTTCTTTTTTTGATTTTTTT	CTATTGATTT
					DlMADS111	-	1704	1.25e-06	ATGTAAGAGT	ATTATTTTTTTTATTCTTTT	ACATATGTTT
					DlMADS69	-	288	1.77e-06	TTTCCTATGC	TCCTTCCCTTTTTTTTTTTT	TTCATAATGC
					DlMADS82	+	458	2.33e-06	GTGCGTAAAG	TTTATTTATTTTTCTCTTTG	TATTATATTC
					DlMADS57	+	552	4.16e-06	CGAATATATG	TACTTTTCTTTGAACTTTTT	ATAATTAATT
					DlMADS70	-	1789	4.92e-06	TTTTAAGCTT	GGTTTGCTTTTCTGTTTTTG	ACTACAGCTG
PEAR2	Dof	MA1281.1	Motif-3 TBTTTTTCTTYTTSTTTTTT		DlMADS61	-	699	2.58e-09	CTTATTCTTC	TGCTTTTCTTCTTCTTCTTT	CCTTCTTCTT
Adof1	Dof	MA1277.1			DlMADS66	+	1534	3.34e-09	ATTATCATAA	TCTTCTTCTTCTTCTTCTTT	TCTTGTGATT
DOF5.8	Dof	MA1267.1			DlMADS60	-	695	3.34e-09	CTTCTGCTTT	TCTTCTTCTTCTTCTTCTTT	TTCTTCTAAT
AT2G28810	Dof	MA1272.1			DlMADS81	+	1078	8.92e-09	CTTTCTTTTT	TTTTTTTCTTTTGGTTTTTT	CAAAACACAC
CDF5	Dof	MA1268.1			DlMADS108	-	1533	7.5e-08	ACCTGCTTTT	CTTTCTTCTTCTTCTTCGTT	TATTTTTTTT
OBP1	Dof	MA1278.1			DlMADS70	-	1614	8.71e-08	TAATCCCTAC	TTTCTTTGCTCTCGTTTTTT	AAATGATTAA
OBP3	Dof	MA1274.1			DlMADS68	+	70	8.71e-08	AGCATCTCTA	TCTTATTCTTCTTCTTTTTT	TTCTTCACTT
COG1	Dof	MA1279.1			DlMADS86	+	1066	1.53e-07	TTATTTTTTA	TTTTTTTGTTTTTGTTTGTT	TTATTTTCCT
dof4.2	Dof	MA1273.1			DlMADS55	-	113	1.75e-07	AAGTTATCTT	TTTCTTTTTTCTGGTTTTTG	CCTTGTCATT
DOF6	Dof	MA1270.1			DlMADS82	-	177	2.27e-07	CCACTCCTAA	TGCTCTGCTTCTGCTGTTTG	GAATTTCTCA
AZF1	C2H2 zinc finger	MA0277.1			DlMADS83	+	280	2.57e-07	GAAATTATGT	TGGTTTTGTTTTCCTTTTTT	ATTATTATTA
SPIC	Ets-related	MA0687.1			DlMADS69	-	1708	3.27e-07	TTTTCCCCGA	CCTTTTTCTTTTCGTTTTTA	TGTACTGCAT
					DlMADS88	-	1005	4.14e-07	TTTTGTTTTT	TGTTTTTGTTTTTGTTTTTA	ATTATGGTTT
					DlMADS112	+	1975	5.77e-07	ATGTTCGGAC	TCTCTTTCTTCTTGTGTATA	CACACA
					DlMADS85	+	1627	5.77e-07	GTTCCAGTTT	CCTTTTTTTCTTTCTTTTTT	TTTCTCTCTA
					DlMADS98	+	698	6.41e-07	TTCTATTATT	TTTTCTTCTCTTCCTTTATT	TATATTAAAA
					DlMADS74	-	1008	7.13e-07	TCTAATATTC	TCTCTCTCTTTTTTTTTTTT	TAAATAATAT
					DlMADS63	-	1951	8.73e-07	GGTCTCTTTT	CTTGTTTTCTCTTCTTCTTT	TAGCTTGCAA
					DlMADS18	-	1535	1.06e-06	CCAAACTTAT	TTCTTTGCCTTTGGTTTGTA	TATTTAGTTC
					DlMADS57	-	1680	1.17e-06	GCCCACTACT	TTGCTTTCTTTTGCTTGGTT	TCCCGTCAAG
					DlMADS67	-	789	1.17e-06	TTGGCCTTCG	CGCGTTGCTCTTTGTTTGTG	TACTCAAAAA
					DlMADS49	+	1716	1.28e-06	CTTTGTAAAT	TCTCCTGCCTCTTTTGTGTT	AAAAAATTTC
					DlMADS59	-	1855	1.28e-06	TTTTCATTTT	TCACTTTCTTTTTTTTTATT	GAAATGAAAT
					DlMADS75	-	572	1.41e-06	ATTAATCTAT	TCCTCTTGTCTTTCTTCATT	ATTATATTAT
					DlMADS56	-	1747	1.68e-06	GTTTCTCTTA	TTTGTTTCTTCTCTGTTTTT	ATTAAGCATT
					DlMADS19	-	1183	2e-06	ATAACTTTCT	CTATTTTCGTCTTCTTTCTT	TGCTAAATTT
					DlMADS113	-	1499	2.36e-06	GGTACTAATT	TCCCTTTCCTTTGGGGTCTT	CCATCCTTCA
					DlMADS28	+	53	2.56e-06	GTCGATCTAC	TGTGATTGCTTTTGTTTTTT	GTAAAAATTA
					DlMADS109	+	1899	2.56e-06	GGTTTTCTTA	TTCTTCTCTTCTTTTTTATT	TAACTGAGAA
					DlMADS29	-	466	3.23e-06	TCTCTTTGGT	TGATTTTCTTTTGCATTATT	TCTAATTATT
					DlMADS25	-	1690	3.23e-06	GTGATCGATT	GGTTTTGGCTTTTGTTTTTT	CAAGTAATAA
					DlMADS73	-	1784	5.33e-06	GCCTAGTTGT	TTCGTTGCGGCTGCTTTTTG	GACGCCAAGG
					DlMADS20	-	1698	6.91e-06	ACCTCCCATG	TTGTTTTTTTTTGCATTTTG	GATTATTGAG
					DlMADS84	+	1973	7.35e-06	CTTCTTTATT	TTACCTTTTTTTTTTTTTTG	AAACAGAA
					DlMADS87	-	1087	1.49e-05	ATCTAGGGAT	CGGCTTTTCCCTTGATTCTT	GTTATCGAAT
					DlMADS111	+	425	1.96e-05	CCGAAGGAAT	TTAGTTTTTCCTTTTTCTTA	ATTCCCTTTC
OBP3	Dof	MA1274.1	Motif-4 TTTTTWTTTTWTTTT		DlMADS74	-	1788	1.51e-07	TCTCACATAA	TTTTTTTTTTTTTTT	GTTTTATATG
CDF5	Dof	MA1268.1			DlMADS66	+	619	1.51e-07	GGTTTGTAAT	TTTTTTTTTTTTTTT	TCGTACTTGA
DOF5.8	Dof	MA1267.1			DlMADS86	+	851	1.51e-07	TTTGATGTTG	TTTTTTTTTTTTTTT	GGTTAGATTT
PEAR2	Dof	MA1281.1			DlMADS85	+	914	1.51e-07	CAACAATTTT	TTTTTTTTTTTTTTT	TTTGAGAATA
COG1	Dof	MA1279.1			DlMADS60	+	1008	1.51e-07	TCTATTCGGT	TTTTTTTTTTTTTTT	AACATATTCT
SGR5	C2H2	MA1159.1			DlMADS59	+	1135	1.51e-07	TATAAAAGAC	TTTTTTTTTTTTTTT	AGCTAATTAC
OBP1	Dof	MA1278.1			DlMADS55	+	847	3.67e-07	TTACTTGACA	TTTTTTTTTCTTTTT	AGAAAATTAT
AT2G28810	Dof	MA1272.1			DlMADS83	+	90	5.18e-07	ATTTTGATTT	TTTTTATTTTTTTTT	ATGGGGGGCA
ZNF384	C2H2 zinc finger	MA1125.1			DlMADS49	-	4	7.97e-07	TAATGAATGA	TTTTTATTTTATTTT	TTT
Adof1	Dof	MA1277.1			DlMADS20	+	1326	7.97e-07	TGGGACTTAG	TTTTTATTTTATTTT	ATTTTTTGTT
					DlMADS75	-	438	1.48e-06	AATCTTTGTA	TCTTTATTTTTTTTT	ATTTAGTTTT
					DlMADS87	+	550	1.7e-06	TTATTTTTAC	TTTCTATTTTATTTT	AAGAAGGTTT
					DlMADS84	+	447	1.7e-06	TTATTTTTAC	TTTCTATTTTATTTT	AAGAAGGTTT
					DlMADS98	+	860	1.97e-06	AACTTCTTCT	TCTTTATTTTATTTT	AATTTTTTTA
					DlMADS73	-	1753	1.97e-06	AAGGCCTCAT	TTTTATTTTTATTTT	TATTTGTTTA
					DlMADS67	-	347	1.97e-06	GGTCATCACA	TTTTATTTTTATTTT	TAAAGTAAAA
					DlMADS56	-	109	2.4e-06	GGTTGGGTCA	TTTATTTTTTTTTTT	TACCAATTTT
					DlMADS81	+	1468	2.4e-06	GTGTGTGTGT	GTTTTTTTTTTTTTT	GGGTTAGAGT
					DlMADS28	-	495	3.61e-06	TCATATCATT	TTTCATTTTTTTTTT	GAAATAATTA
					DlMADS18	-	95	3.61e-06	TTTTCCCCAT	TTCTTTTTTCATTTT	CAGTCCACAC
					DlMADS108	-	1056	4.03e-06	TCTAATAGTA	TTTTTTCTTCTTTTT	GTCATGCAGT
					DlMADS88	+	833	4.99e-06	ACATCCTGAT	TTTCATTTTTATTTT	GATAGAATAA
					DlMADS25	-	1	5.86e-06	GTGTCTATTA	GTTTTATTTTATTTT
					DlMADS109	-	1234	5.86e-06	ATATATATAA	ATTTTTTTTCTTTTT	TAAGAGCAAT
					DlMADS29	-	1927	6.53e-06	GTCAAGCAAC	TTTGTTTTTCTTTTT	AAACCTTATT
					DlMADS113	+	166	6.93e-06	TTGAATTCGC	TCTTTTTTTTTTTTC	AGTAAAACAA
					DlMADS69	+	792	8.46e-06	GCCTAAAGTT	TTTCAATTTCTTTTT	ATGCAAGCTA
					DlMADS112	+	886	9.63e-06	AAACAAGGAC	TCCTTATTTTATTTT	TGATTTTTAT
					DlMADS61	+	1271	9.63e-06	GATAAGTCCA	TTTAATTTTTTTTTT	TTAAAATATA
					DlMADS63	-	1023	1.27e-05	CGATGATCAA	TTTATTTTTTATTCT	AACGTTTGAA
					DlMADS57	-	1422	1.55e-05	ATTATTTAAC	TATTTATTTTTTTTT	AAAATATAAA
					DlMADS70	-	1932	2.37e-05	CGATGGAGAT	TTTTTTTTTTATCCT	AAGAAATTAA
					DlMADS111	+	472	2.5e-05	ACTTAATTCT	TTCTTATTTCATTTC	TGATGACTTA
					DlMADS19	-	1876	2.89e-05	GTAAGTGATT	ATTATATTTTATTTT	CATACACGTG
					DlMADS82	+	1692	3.49e-05	TCAATGAGAG	ATTTATTTTTTTTCT	CAAAGGAAAT
					DlMADS68	-	1739	4.75e-05	ACTGACCTGA	TCTTTTCTTCTCTTT	TGCTTGCAAT
CDF5	Dof	MA1268.1	Motif-5 TTTTKRYTKTTSTTGTTTBT		DlMADS55	+	1949	2.53e-10	TCCATTCTTG	TTTTTGTTGTTGTTGTTTGT	TCAAGGTGTG
COG1	Dof	MA1279.1			DlMADS85	+	1659	2.7e-09	TCTCTCTATT	TTTTGGCTTTTGTTGTTGTT	ATAATGAGCT
					DlMADS83	+	1656	2.7e-09	TTTCTCTATT	TTTTGGCTTTTGTTGTTGTT	AATAATGAGC
					DlMADS86	+	809	6.85e-08	TTTCAATTTC	CTTGTGTTTTTCTTGTTTGG	ATGGTCAAAA
					DlMADS87	-	1423	1.01e-07	AAGAACTGTA	CTTTGGCTCTCCTGGTTTGC	TGATGGATGC
					DlMADS18	+	398	1.28e-07	GTAGTGTCGG	CTTTGACCGTTGGTGGGTCT	AGGTAGGTGA
					DlMADS60	-	550	1.45e-07	TTCCTTCTTC	TTTTTGCTGTTCTTCTTCTT	CCATCTACGG
					DlMADS49	-	1371	1.63e-07	TTAAAAAAAT	TTTGGATTGTTCTTCTTTGT	CTTTTAAGTG
					DlMADS84	-	1334	1.63e-07	AAGAACTGTA	CTTTGGCTCTCCTGGTTCGC	TGATGGATGC
					DlMADS113	-	440	1.83e-07	CTTTTATTTG	TTTTTGTTGTTGAGTTTTGT	GTATTTCATT
					DlMADS61	-	636	2.86e-07	TTCCTTCTTC	TTTTTGTTGTTCTTCTTCTT	CCATCTACGG
					DlMADS25	-	96	4.36e-07	TTAGAGAGAG	ATTGTATTGTTGTTGTTGGT	CTAATAAAAT
					DlMADS74	+	1962	5.89e-07	TGTGTGTGTG	TTTTGATTGTTGTTTGTTGG	GAGAGGAAGA
					DlMADS81	-	554	5.89e-07	CGTGACTGTA	TTTTGATTGTTGGTGATTTG	AGTGTTGTAG
					DlMADS66	+	1741	6.49e-07	AAAATGTTCT	TTTTTACTTTTTTGGTTCTT	TTACCTTCTC
					DlMADS75	-	1109	7.13e-07	CAAATATTCT	TTTTTGGTTTTGATGGGTTT	AGTAGGTTTT
					DlMADS29	-	1587	7.13e-07	AAATGTGCCA	TTTGGACCGTTGATGAGTGT	ATTTATCTAT
					DlMADS108	-	1954	1.59e-06	AGTTAATTTG	CTTTTGTATTTGGGGTCTCT	TTTTATTATC
					DlMADS20	+	1304	1.59e-06	TTGACTACAT	TTTGTAGTGTTGTGGGACTT	AGTTTTTATT
					DlMADS59	+	1477	1.87e-06	AAAATTTTGC	CTTTTATTGTTTTTTTTTCT	GGGAAGGAGA
					DlMADS98	+	246	2.02e-06	CAATTCATTA	TTTTTATCTTTGTTGTAGCT	CAGTTAATGT
					DlMADS68	+	186	2.37e-06	TTGTCTATCA	CTTTTGGTTTATTGGTTGCT	AATAGTCTAA
					DlMADS57	-	1933	2.37e-06	CCTCAATACA	CTTGGATTTTCCTTTTTTCT	TAGAATATGC
					DlMADS19	-	1215	2.56e-06	TCCGCAACAA	TTTTTGTTGTTGCTTTCTTT	CTATAACTTT
					DlMADS109	-	1840	2.76e-06	ATGACTTATT	TTTTTCCTTTTGTGGACTCC	AAGAAGAGAT
					DlMADS111	+	6	3.44e-06	GGTGT	TTTGGTCTTTTGATGATTTT	ATCACAAAAC
					DlMADS67	-	1937	3.96e-06	GTACAGTAAC	TTTTTTTTTTTTGGGTGTGT	GCACACACAA
					DlMADS56	-	1618	4.55e-06	GGTTTGGTTG	CTTTTGGTTTACTTGAGGGC	CGAAGGCCTT
AGL42	MADS-box	MA1201.1	Motif-6 CATCATCAYCAACYY		DlMADS56	+	1721	1.33e-09	TCTATATTTG	CATCATCACCAACTC	AAATGCTTAA
					DlMADS108	-	1677	3.54e-08	CATATCAGAA	CGTCGTCGCCAACCT	TAAAATGGAT
					DlMADS74	-	439	4.51e-08	TGTGAGTGCT	CATCATCATCAACTG	AAAAAGATCA
					DlMADS68	-	783	4.51e-08	TACAATATTC	CATCTTCACCAACTT	AAGACTGTTG
					DlMADS86	-	1336	5.45e-08	CCAAATTAAT	CATCATCATCAAACC	AAATATCACC
					DlMADS83	-	570	5.45e-08	TCAAATCAAT	CATCATCATCAAACC	AATTATCACA
					DlMADS112	+	1612	7.36e-08	ATATTTCAGT	CAGCGTCGCCAACCT	ATAAAACAGT
					DlMADS61	-	749	1.2e-07	TCTTTTTCTT	CATCTTCGTCTACTT	TTCTTCTTCC
					DlMADS60	-	751	1.2e-07	TCTTTTTCTT	CATCTTCGTCTACTT	TTCTTCTTCC
					DlMADS113	-	124	1.45e-07	TTGAAAGTGG	CATCATCAACTACTC	ACCGTATGGT
					DlMADS111	+	1787	2e-07	TTTTTTTTAT	TATCATCATCAACTC	ACTCGATGTG
					DlMADS109	+	1867	2e-07	AAAAATAAGT	CATCATCGTCGACCA	ACTTTAGGGT
					DlMADS70	-	1759	3.48e-07	AGCTGCATTA	CGTCAACATCAACCT	TAAAATTTCG
					DlMADS63	+	1572	3.48e-07	AAAGTCTCAC	CATCATCACATACTC	CAGGGCATTA
					DlMADS25	-	1877	5.48e-07	GGACAATGGA	CATGATCATCAACAC	TACTTGCATG
RREB1	C2H2 zinc finger	MA0073.1	Motif-7 KGGTKGGBTTGNKTTTGTRG		DlMADS56	+	1434	2.55e-11	GACACAAGCT	GGGTTGGGTCGATTTTGGAG	AAAACGATCC
					DlMADS85	+	1976	2.55e-11	TTTGTTTGAA	GGGTGGGCTCGATTTTGTGG	GTAAA
					DlMADS83	+	1976	2.55e-11	TTTGTTTGAA	GGGTGGGCTCGATTTTGTGG	GTAAA
					DlMADS57	-	1392	1.18e-09	AAAATATAAA	GGGTCGGGTTGGTTATGGAA	CTTCTATATG
					DlMADS63	-	1822	3.03e-08	GGCACAGTAA	TGGAGGGGTTGTTTATGGGT	TGTTGACAAA
					DlMADS74	+	1939	3.69e-08	AGGTTATTGT	GGGTTGTGTTGTGTGTGTGT	GTGTTTTGAT
					DlMADS86	+	658	3.69e-08	ATTGGAAACT	TGGGTGGTTTCCGATTGGAG	ACCAATTGAG
					DlMADS81	-	486	4.08e-08	GATTTGATTT	GTGTCGGGTTGCGTTGAGAG	TTGTTGTTTG
					DlMADS108	-	1884	4.49e-08	GAGGTTATTA	GGGTTGGTGTGCTTTCGTAC	ACTGTTATCA
					DlMADS25	-	1917	7.17e-08	GTAACGTGTG	GTGTCGGGTGGTGCTTTTGG	ACCACGAACA
					DlMADS18	-	1795	1.12e-07	GTGCAAGTTT	TGGGGGGGTTGTATATATAG	ATATTGTAGC
					DlMADS75	-	1467	2.55e-07	TTTTGTTGGT	GGGTTGGCTCCTGCATGATG	ATTCTTTTTG
					DlMADS61	+	853	3.75e-07	CAATGGTTAG	GGGGCGGCTAGGGTTTTATG	AGAGAGAAGA
					DlMADS20	+	126	3.75e-07	TATGAGATTA	TGGAGGGGTTGCTAATATGC	AATAATACGT
					DlMADS87	+	444	5.79e-07	TGATAATTGT	TGGGTGTTGTGATTTTGTAA	GGATTTTGAG
					DlMADS84	+	342	5.79e-07	TGATAACTAT	TGGGTGTTGTGATTTTGTAA	GGATTTTGAG
					DlMADS29	-	1825	9.32e-07	AGACAAAGCA	GTGTTGGATGGGGATTGTAT	TTTAGCGAAT

## Sheet: Supplementary Table 8
Supplementary Table 8. FPKM value of MADS-box genes in ten tissues of SJ longan
Name	Gene ID	Group	Root	Stem	Leaf	Dormant_bud	Flower_bud	Flower	Young_fruit	Pulp	Seed	Pericarp
DlMADS1	Dil.01g003040.1	MIKC*	0	0	0	0.0132733	0	0	0	0	0.291697	0
DlMADS2	Dil.01g003160.1	MIKC*	0	0	0	0	0	0	0	0	0	0
DlMADS27	Dil.06g007020.1	MIKC*	2.13301	0	0	1.39294	8.38997	14.8597	0.114385	0.992482	4.39272	0.454058
DlMADS32	Dil.06g019400.1	MIKC*	0	0	0	0	0	0	0	0	0	0
DlMADS33	Dil.06g019740.1	MIKC*	0	0	0	0	0	0	0	0	0	0
DlMADS34	Dil.06g020470.1	MIKC*	0	0	0	0	0	0	0	0	0	0
DlMADS35	Dil.06g020490.1	MIKC*	0	0	0	0	0	0	0.469856	0	0	0
DlMADS58	Dil.09g005740.1	MIKC*	0	0	0.0616015	0	4.7895	1.58568	0	0.0875785	0	0
DlMADS62	Dil.09g010560.1	MIKC*	0.346367	0	0	0	0.664075	0	0	0	0.100768	0
DlMADS71	Dil.10g014390.1	MIKC*	3.62299	4.12785	1.18783	9.55994	9.06762	5.54319	5.49756	1.29414	13.8644	3.94679
DlMADS72	Dil.10g014490.1	MIKC*	2.553	2.41717	0.669076	1.76417	5.55652	3.26217	3.70925	0.953115	8.7628	2.73942
DlMADS90	Dil.11g016480.1	MIKC*	0	0	0	0	0	0	0	0	0	0
DlMADS96	Dil.12g004510.1	MIKC*	0	0	0	0	0	0	0	0	0	0
DlMADS97	Dil.12g004520.1	MIKC*	1.28763	0	0	0	0	0	0	0.238992	0.428143	0
DlMADS114	Dil.15g018290.1	MIKC*	1.29295	1.70263	3.12847	3.7272	3.48556	2.9978	3.34571	0.200483	3.21082	1.93196
DlMADS20	Dil.04g016010.1	MIKCC	0	0	9.29693	2.00224	10.2126	2.78332	79.3017	0.15022	18.4252	28.9013
DlMADS49	Dil.07g014331.1	MIKCC	0	0	0.358949	0	52.8997	37.3343	77.2636	0.230061	7.81485	106.167
DlMADS66	Dil.09g020600.1	MIKCC	0	0	0	0	1.12743	1.18482	61.1325	279.247	520.36	2.10798
DlMADS67	Dil.09g020730.1	MIKCC	43.0046	0	0	0	0	0.148761	0	0	0	0
DlMADS55	Dil.08g010500.1	MIKCC	1.42749	0	0	0.190417	9.86598	2.64199	0	0	4.97706	0
DlMADS75	Dil.10g020990.1	MIKCC	1.8139	0.145769	0.063936	0.149287	5.70706	5.60439	0.161931	4.19956	13.212	0.066517
DlMADS28	Dil.06g008980.1	MIKCC	2.22784	0	0	0	0	0	0	0	0	0
DlMADS88	Dil.11g015700.1	MIKCC	21.3894	0	0	0.200781	0.072435	0.140925	0.186322	0	0.279911	0.23755
DlMADS18	Dil.04g002950.1	MIKCC	0	0	0	0.0273693	77.1083	132.661	4.3376	0.0531715	15.0716	1.67801
DlMADS69	Dil.10g012990.1	MIKCC	0	2.12989	0.118249	3.69343	117.057	137.606	0.401362	0	0.045018	0.25657
DlMADS98	Dil.12g013750.1	MIKCC	0	4.6155	0.329236	44.3803	4.46543	7.34875	0.093005	0	0	6.57741
DlMADS109	Dil.14g015120.1	MIKCC	1.83626	1.50941	19.9164	0.435191	0.206416	0	1.5599	0	0	0.287487
DlMADS112	Dil.15g016670.1	MIKCC	11.144	59.8007	83.7377	70.8344	36.7398	46.5499	373.719	1.63217	23.3226	733.945
DlMADS25	Dil.06g002660.1	MIKCC	0.354266	0.12423	0	0.170186	179.347	152.825	128.176	6.20648	18.7145	54.522
DlMADS57	Dil.09g003770.1	MIKCC	1.17751	0.143092	0	0.061799	6.32673	1.91254	9.98628	3.20813	3.16524	1.34841
DlMADS63	Dil.09g015580.1	MIKCC	0	0	0	0.032076	196.351	49.9191	0.100607	0	0	0
DlMADS73	Dil.10g019790.1	MIKCC	2.47127	17.0285	30.0817	14.2437	19.183	19.9159	18.6148	2.65436	50.0288	9.94924
DlMADS70	Dil.10g013000.1	MIKCC	0	4.63844	6.87481	15.0847	5.69638	8.10949	8.14317	0	0.0620835	2.98371
DlMADS74	Dil.10g019800.1	MIKCC	0.13324	0.309642	0.873449	0.103462	323.055	293.229	191.43	230.092	84.1069	110.963
DlMADS108	Dil.14g015100.1	MIKCC	0.08542	0.055314	0	0	228.743	381.075	281.672	111.881	107.792	204.913
DlMADS113	Dil.15g016680.1	MIKCC	0.196117	0	0	0.124554	256.336	264.945	25.0897	0	0	31.2284
DlMADS19	Dil.04g002970.1	MIKCC	0.884458	13.502	51.1078	22.295	0.856073	0.160618	0.696823	0	0	0.918673
DlMADS56	Dil.08g014820.1	MIKCC	0.153814	15.4889	21.9941	47.2911	5.83912	2.52174	0.357704	0.26036	0.202029	0.121511
DlMADS111	Dil.15g011990.1	MIKCC	0.949947	30.4388	82.5168	40.8687	4.49122	2.3562	10.4743	0	0	10.0834
DlMADS29	Dil.06g009730.1	MIKCC	8.17281	48.4305	96.0198	103.54	22.4979	37.7371	44.8212	0	2.00601	33.6921
DlMADS59	Dil.09g007590.1	MIKCC	3.25624	53.9669	53.8164	130.559	1.40641	0.391792	12.4801	0	0	11.6776
DlMADS60	Dil.09g007610.1	MIKCC	0	0	0	0.039439	0	0	0	0	0	0
DlMADS61	Dil.09g007940.1	MIKCC	0	0	0	0	0.033214	0	0	0	0	0
DlMADS81	Dil.11g015170.1	MIKCC	0	48.3033	315.403	41.8997	3.50408	0.443278	0.166646	0	0	0
DlMADS82	Dil.11g015180.1	MIKCC	0	11.8688	57.7077	18.016	0	0	0	0	0	0
DlMADS83	Dil.11g015190.1	MIKCC	0	5.68484	11.8185	7.66972	0.529588	0	0	0	0	0
DlMADS84	Dil.11g015210.1	MIKCC	0	1.71294	1.34479	5.72704	0.15281	0	0	0	0	0
DlMADS85	Dil.11g015260.1	MIKCC	0	2.74478	10.8664	0.774865	0	0	0	0	0	0
DlMADS86	Dil.11g015280.1	MIKCC	0	17.7267	36.4715	25.2909	1.43834	0.115827	0.232824	0	0	0
DlMADS87	Dil.11g015300.1	MIKCC	0	2.94041	9.96417	13.7488	1.04493	0.159437	0.086911	0	0	0
DlMADS68	Dil.10g002800.1	MIKCC	0	0	0	0	0	0	0.229022	0.359642	6.62825	0
DlMADS5	Dil.02g011730.1	Mα	0	0	0	0	0	0	0	0.187268	0.0927555	0
DlMADS6	Dil.02g011820.1	Mα	0	0	0	0	0	0	0	0	0	0
DlMADS7	Dil.02g011830.1	Mα	0	0	0	0	0	0	0	0	0	0
DlMADS8	Dil.02g011850.1	Mα	0	0	0	0	0	0	0	0	0	0
DlMADS9	Dil.02g011970.1	Mα	0	0.083744	0	0	0	0	0.058003	0	0	0
DlMADS10	Dil.02g011990.1	Mα	0	0	0	0	0	0	0	0	0	0
DlMADS11	Dil.02g012000.1	Mα	0	0	0	0	0	0	0	0	0	0
DlMADS12	Dil.03g000370.1	Mα	3.515	0.045886	0.121838	0.501088	0.063021	0.306313	0.043855	0.0408155	0.896379	0.213096
DlMADS13	Dil.03g000450.1	Mα	0.135164	0	0	0	0	0	0	0	0	0
DlMADS15	Dil.03g010150.1	Mα	0	0	0	0	0.052468	0.102063	0	0	0	0.0489865
DlMADS16	Dil.03g010180.1	Mα	0	0	0.046329	0	0.080285	0.0463475	0.099167	0.250292	0	0
DlMADS24	Dil.05g017510.1	Mα	0	0	0	0	0	0	0	0	0.041357	0
DlMADS26	Dil.06g003130.1	Mα	0	0	0	0	0	0	0	0	0	0
DlMADS30	Dil.06g011690.1	Mα	0	0.060446	0	0	0	0	0	0	0	0
DlMADS31	Dil.06g012150.1	Mα	0	0.675862	0	0.0661977	0	0	0	0	0	0
DlMADS37	Dil.07g008570.1	Mα	0	0	0	0	0.030205	0	0	0	0	0
DlMADS38	Dil.07g008580.1	Mα	0	0	0	0	0.030205	0	0	0	0	0
DlMADS39	Dil.07g008600.1	Mα	0	0	0	0	0	0	0	0	0	0
DlMADS40	Dil.07g008660.1	Mα	0	0	0	0	0	0	0	0	0	0
DlMADS41	Dil.07g009020.1	Mα	0	0	0	0	0	0	0	0	0	0
DlMADS42	Dil.07g009040.1	Mα	0	0	0	0	2.05309	0	0	0	0	0
DlMADS43	Dil.07g009190.1	Mα	0	0	0	0	0	0	0	0	4.17068	0
DlMADS44	Dil.07g009230.1	Mα	0	0	0	0	3.16025	0.103521	0	0	0	0
DlMADS45	Dil.07g013390.1	Mα	2.39871	10.5008	0	0.240689	0.160332	0.121108	0	0.1856	5.6606	0.159745
DlMADS46	Dil.07g013410.1	Mα	0.064416	0	0	0	0.140399	4.76256	0.058294	0.0754165	0.0838375	0
DlMADS47	Dil.07g013420.1	Mα	0	0	0	0	0	0.0632315	0	0	0	0
DlMADS50	Dil.07g021390.1	Mα	0	0	0	0.027234	0	0	0	0	0	0
DlMADS53	Dil.08g005650.1	Mα	1.77504	0.461261	0.238112	3.12769	0.611059	0.518226	1.36788	292.041	15.4454	0.775935
DlMADS54	Dil.08g005740.1	Mα	0	0	0	0	0.385371	0.0382885	0	0.069385	0	0
DlMADS78	Dil.11g009250.1	Mα	0	0	0	0	0	0	0	0	0	0
DlMADS79	Dil.11g009590.1	Mα	0	0	0	0	0.060738	0	0.063399	0	0.060687	0
DlMADS89	Dil.11g016460.1	Mα	1.13696	0.0533	0	0.0582867	0.292814	0.239066	0.405261	0	0	0
DlMADS91	Dil.11g016500.1	Mα	0	0	0	0.026257	0	0	0	0	0	0
DlMADS92	Dil.11g017120.1	Mα	0.080927	0.039628	0	0	0	0	0	0	0	0
DlMADS99	Dil.13g008330.1	Mα	0.064741	0	0	0.066902	0.056443	0	0	0	0	0
DlMADS100	Dil.13g008340.1	Mα	0	0	0	0	0	0	0	0	0	0
DlMADS101	Dil.13g008620.1	Mα	0.151665	0.328631	0.279709	0.707584	0.138908	0.0356225	0.584767	0.229665	0.353179	0.417413
DlMADS102	Dil.13g014690.1	Mα	0.017237	0.398215	0	0.865619	0.069997	0.468041	0.205981	0	0.035562	0.072025
DlMADS110	Dil.15g010300.1	Mα	0.15957	0	0	0	0	0	0	0	0	0
DlMADS3	Dil.01g005910.1	Mβ	0	0	0	0	0.096143	0	0	0	0.0762245	0
DlMADS4	Dil.01g005920.1	Mβ	0	0	0	0	0	0	0	0	0	0
DlMADS17	Dil.03g026050.1	Mβ	0	0.155168	0.198058	0.07672	0.367313	0.421689	0.170298	0.039299	0	0.082539
DlMADS48	Dil.07g013620.1	Mβ	0	0	0.0355835	0	0	0	0	0	0	0
DlMADS51	Dil.08g002790.1	Mβ	0.070816	0	0	0	0.330319	0.0916855	0	0.0454385	0	0.0317635
DlMADS93	Dil.11g017130.1	Mβ	0	0	0	0	0	0	0	0	0	0
DlMADS94	Dil.11g017140.1	Mβ	0	0	0	0	0	0	0	0	0	0
DlMADS103	Dil.13g017780.1	Mβ	0	0	0	0	0	0	0	0	0	0
DlMADS104	Dil.13g017850.1	Mβ	0	0	0	0	0	0	0	0	0	0
DlMADS105	Dil.14g008430.1	Mβ	0.150848	0	0	0.0268213	2.02631	1.77385	0	0.073528	0.08967	0.136433
DlMADS14	Dil.03g002240.1	Mγ	0	0	0	0	0.04101	0.357639	0.021523	0	0.0412045	0.167206
DlMADS21	Dil.05g000590.1	Mγ	11.4116	0	0.044939	0	0.04122	0	0	0	0.18373	0
DlMADS22	Dil.05g006120.1	Mγ	0	0	0	0	0	0	0	0	0	0
DlMADS23	Dil.05g012700.1	Mγ	0.12291	0	0	0	0	0	0	0.028911	0.56786	0
DlMADS36	Dil.07g000660.1	Mγ	0.034834	0	0	0	0	0	0	0.0860895	0.356907	0
DlMADS52	Dil.08g004020.1	Mγ	0	0.028059	0	0	0	0	0	0	0.040467	0
DlMADS64	Dil.09g020280.1	Mγ	0.51018	0.778106	0.509818	0.864274	1.09809	3.23974	0.523001	0.143902	0.577727	0.39867
DlMADS65	Dil.09g020350.1	Mγ	1.68534	1.21617	1.17196	1.27347	3.19807	9.18052	0.759536	0.243484	1.50202	1.06574
DlMADS76	Dil.11g004450.1	Mγ	2.06686	0.298101	0.371156	1.88299	0.189412	0.307044	0.784573	1.05677	3.75318	0.27829
DlMADS77	Dil.11g004800.1	Mγ	0.00872	0	0	0	0	0	0	0	0.007596	0
DlMADS80	Dil.11g014770.1	Mγ	0.118676	0.037152	0	0	0	0	0	0	0	0
DlMADS95	Dil.11g020460.1	Mγ	0.074745	0	0	0	0.064441	1.0322	0.015115	0	0	0
DlMADS106	Dil.14g009760.1	Mγ	0	0	0	0.00771733	0.00498	0.024367	0	0	0	0
DlMADS107	Dil.14g014470.1	Mγ	0	0	0	0.0821613	0.02615	0	0.604618	0	0.026274	0

## Sheet: Supplementary Table 9
Supplementary Table 9. FPKM value of MADS-box genes during 10 stages under CK and KClO3 treatment
Name	Gene ID	Group	CK_1	CK_2	CK_3	CK_4	CK_5	CK_6	CK_7	CK_8	CK_9	CK_10	KClO3_1	KClO3_2	KClO3_3	KClO3_4	KClO3_5	KClO3_6	KClO3_7	KClO3_8	KClO3_9	KClO3_10
DlMADS1	Dil.01g003040.1	MIKC*	0	0	0	0	0	0	0	0	0	0	0	0	0	0	0	0	0	0	0	0
DlMADS2	Dil.01g003160.1	MIKC*	0	0	0	0	0	0	0	0	0	0	0	0	0	0	0	0	0	0	0	0
DlMADS27	Dil.06g007020.1	MIKC*	0.111867	0.287749	0.732576	0.263749	0.343979	0.147487	0.0808717	0.019526	0.0596913	0	0.148216	0.0778173	0.25801	0.11477	0.234881	0.128455	0.284517	0.133792	0.063873	0.228827
DlMADS32	Dil.06g019400.1	MIKC*	0	0	0	0	0	0	0	0	0	0	0	0	0	0	0	0	0	0	0	0
DlMADS33	Dil.06g019740.1	MIKC*	0	0	0	0	0	0	0	0	0	0	0	0	0	0	0	0	0	0	0	0
DlMADS34	Dil.06g020470.1	MIKC*	0	0	0	0	0	0	0	0	0.0601873	0	0	0	0	0	0	0	0	0	0	0
DlMADS35	Dil.06g020490.1	MIKC*	0	0	0	0	0	0	0	0	0	0	0	0	0.0345403	0	0	0	0	0	0	0
DlMADS58	Dil.09g005740.1	MIKC*	0.0435277	0.0979013	0.038781	0.0815973	0.0489584	0.094732	0	0	0	0.0208163	0.0171737	0.0231297	0	0	0.059531	0	0	0	0	0.0490727
DlMADS62	Dil.09g010560.1	MIKC*	0.0136103	0	0	0.050491	0.0691592	0.0375427	0.045895	0.046395	0.044681	0.208832	0.0262283	0	0.0909137	0	0	0.0288243	0.0622977	0	0.0317577	0.0436167
DlMADS71	Dil.10g014390.1	MIKC*	2.57001	3.27666	3.49963	3.4368	3.1005	2.79388	3.28842	2.5397	2.27582	2.35413	2.41359	2.71956	3.23373	3.17687	2.25281	2.94349	2.94972	2.11643	2.49803	2.41969
DlMADS72	Dil.10g014490.1	MIKC*	1.8716	1.92631	2.07913	2.53585	2.25979	2.19032	1.99411	2.05437	2.4074	1.84414	1.84098	1.74329	2.13993	1.95759	1.45011	2.02479	2.02949	1.48963	1.48388	0.972051
DlMADS90	Dil.11g016480.1	MIKC*	0.151191	0	0	0	0	0.060579	0.0976403	0.298806	0.431891	0.94584	0.058672	0	0.0168527	0	0.0215937	0	0.107993	0.490963	0.331319	0.641304
DlMADS96	Dil.12g004510.1	MIKC*	0	0	0	0	0	0	0	0	0	0	0	0	0	0	0	0	0	0	0	0
DlMADS97	Dil.12g004520.1	MIKC*	0	0	0	0	0	0	0	0	0	0	0	0	0	0	0	0	0	0.0876567	0	0
DlMADS114	Dil.15g018290.1	MIKC*	2.80277	2.06038	2.11091	3.73705	3.05711	2.64425	2.88351	3.90452	2.6492	2.91859	2.13257	2.21148	2.22823	2.9595	2.92428	3.10985	2.67109	2.39637	1.67679	1.83333
DlMADS20	Dil.04g016010.1	MIKCC	0.378063	0.691926	0.423903	0.565146	0.857347	0.649301	0.889806	0.587546	0.360402	0.66669	0.666175	0.570721	0.472586	0.975567	0.86422	1.01764	1.15579	2.56376	0.639323	2.01139
DlMADS49	Dil.07g014331.1	MIKCC	0	0	0	0	0	0	0	0	0	0	0	0	0	0	0	0	0	2.70859	0.0803357	3.6755
DlMADS66	Dil.09g020600.1	MIKCC	0	0.0813763	0.0293453	0.0198167	0.0537696	0.050815	0.132002	0.0570683	0.0953983	0.0843617	0	0.0843537	0.0914027	0.0531787	0.122723	0	0.117961	0.137019	0.094489	0.0523743
DlMADS67	Dil.09g020730.1	MIKCC	0	0	0	0	0	0	0	0	0	0.0315983	0.02826	0	0	0	0.0302243	0	0	0	0	0
DlMADS55	Dil.08g010500.1	MIKCC	0	0	0	0	0	0.077742	0.0406973	0.032477	0	0.0444813	0.0291607	0.061858	0.0129313	0.074412	0.092558	0	0.0198033	0.339634	0.0153657	0.861839
DlMADS75	Dil.10g020990.1	MIKCC	0	0.110296	0	0.02683	0.032129	0	0	0.0938713	0.084444	0.166636	0.0662733	0.0908087	0.0718987	0	0.128484	0	0	0.201412	0.0555983	0.391905
DlMADS28	Dil.06g008980.1	MIKCC	0	0	0.0757383	0	0	0	0	0.0423743	0	0	0	0	0	0.031109	0	0	0	0	0	0
DlMADS88	Dil.11g015700.1	MIKCC	0	0.176134	0	0.068595	0.308629	0.0216383	0.0548877	0.0971163	0.0136257	0	0.0862857	0	0	0.061988	0.058622	0.0583493	0	0.0443933	0	0
DlMADS18	Dil.04g002950.1	MIKCC	0.051607	0	0.179258	0.311842	0.234525	0.1838	0.0884883	0.258563	0	1.82269	0.0560337	0.040665	0.112843	0.080292	0.128439	0.0652213	0.161153	11.4208	3.75555	29.1671
DlMADS69	Dil.10g012990.1	MIKCC	0.945381	0.613981	0.707532	0.19525	0.442303	0.308849	0.220702	0.312798	9.05226	88.5076	0.732049	0.325903	0.246661	0.505832	1.11921	0.780198	10.3066	98.6106	163.337	280.687
DlMADS98	Dil.12g013750.1	MIKCC	0	0.217105	0.0417443	0.0944537	0.215977	0	0.194831	0.0600147	0.318856	1.78831	0.47951	0.572297	0.228734	0.25223	0	0.332184	0.767938	2.2521	2.32785	9.82699
DlMADS109	Dil.14g015120.1	MIKCC	0.0537853	0.150216	0.0269747	0.0334673	0.0200804	0.179577	0.081472	0.210639	0.427751	0.693613	0.224855	0.124986	0.0466523	0.092046	0	0.373358	0.282177	0.472478	0.896787	0.665508
DlMADS112	Dil.15g016670.1	MIKCC	24.9804	21.8793	17.558	19.8864	22.6851	21.2432	16.1367	18.2462	49.3776	66.4822	20.4006	23.9075	16.9537	23.0582	22.4697	28.2621	45.6441	59.0259	79.6688	71.3372
DlMADS25	Dil.06g002660.1	MIKCC	0.614704	0.864196	0.132966	0.28437	0.455177	0.884324	1.0791	1.37217	1.48648	1.716	0.473798	0.561278	0.496956	0.586627	0.613466	1.21997	1.26599	3.84056	2.08123	3.77453
DlMADS57	Dil.09g003770.1	MIKCC	0	0.150895	0	0	0	0	0	0.0115097	0.0594343	0.381529	0	0	0	0	0	0	0	4.67578	0.401663	10.9682
DlMADS63	Dil.09g015580.1	MIKCC	0	0	0	0	0	0	0	0	0	0.244991	0	0	0	0	0	0	0	11.681	0.815414	13.7681
DlMADS73	Dil.10g019790.1	MIKCC	53.6844	54.871	62.9244	65.4899	63.4609	59.3321	70.7849	55.2114	49.8636	20.5257	71.5077	69.3859	65.6169	79.6443	75.9902	64.3083	53.6809	28.9514	24.8166	11.4527
DlMADS70	Dil.10g013000.1	MIKCC	9.65197	5.32053	9.3501	10.5852	8.78535	5.25594	8.65507	7.17934	8.8281	18.1452	6.936	9.7057	10.1347	8.99926	5.24592	3.44643	11.489	19.1164	25.0069	31.3069
DlMADS74	Dil.10g019800.1	MIKCC	0	0	0.0496873	0	0	0.0225097	0	0	0	0.530411	0	0.023632	0	0	0	0	0	14.4149	0.981345	24.0664
DlMADS108	Dil.14g015100.1	MIKCC	0.0654967	0.0610777	0	0	0	0	0	0.022179	0	0.992829	0	0	0	0	0	0	0.0256457	5.33974	1.42015	13.5746
DlMADS113	Dil.15g016680.1	MIKCC	0	0	0	0	0	0.0110297	0.0298217	0	0	1.16546	0	0.045705	0	0	0	0	0.0458417	5.81362	0.983447	17.8522
DlMADS19	Dil.04g002970.1	MIKCC	25.1692	21.2839	27.6705	31.9493	39.5091	27.3811	33.1835	33.5362	47.9672	29.1238	28.2122	24.1417	32.9654	35.972	46.161	32.9547	40.0962	26.4673	34.2233	12.3622
DlMADS56	Dil.08g014820.1	MIKCC	19.9337	20.9263	24.8377	29.84	25.11	21.1537	19.8748	24.2453	25.0609	19.9043	17.6277	18.8589	19.6276	21.1957	16.884	24.489	23.6212	22.5864	26.863	19.3674
DlMADS111	Dil.15g011990.1	MIKCC	28.1426	35.0329	40.3706	40.5766	39.7688	31.8589	34.4453	41.0452	34.7541	18.548	34.7126	34.6577	41.6997	44.9669	38.4231	32.1863	33.286	23.7368	14.7369	4.25587
DlMADS29	Dil.06g009730.1	MIKCC	87.2445	91.2501	74.6539	82.3966	81.5564	83.9211	60.9629	62.3083	56.9016	56.3399	82.8864	86.5393	73.0714	82.2117	76.4964	74.4755	63.9768	55.1296	58.34	48.6787
DlMADS59	Dil.09g007590.1	MIKCC	99.2892	109.491	92.0033	116.058	92.5932	101.064	75.0947	100.67	83.6385	92.6895	99.139	94.2188	79.414	91.5233	69.9355	112.135	84.4786	72.4464	53.5388	32.6269
DlMADS60	Dil.09g007610.1	MIKCC	0.0403693	0.14928	0	0	0.150962	0	0.084105	0.161295	0	0.128643	0.0265507	0.0223507	0.0592223	0.153064	0	0.045185	0	0.049779	0	0
DlMADS61	Dil.09g007940.1	MIKCC	0	0	0	0	0	0	0.0160463	0	0	0	0	0	0	0	0	0	0	0	0	0
DlMADS81	Dil.11g015170.1	MIKCC	37.6219	37.9862	40.573	41.0219	42.1524	38.9894	30.3722	36.619	34.0584	29.4598	36	35.6711	37.0954	41.245	33.2222	40.4182	34.6207	27.9786	26.9929	19.5461
DlMADS82	Dil.11g015180.1	MIKCC	20.4521	20.0932	15.4987	18.3237	14.4123	19.3728	16.6618	15.628	12.4092	10.0908	21.2866	21.9396	15.5933	19.268	13.0703	17.4549	14.4214	8.91231	7.68017	3.76764
DlMADS83	Dil.11g015190.1	MIKCC	12.3863	11.1939	12.3317	15.5357	13.2936	10.0721	10.9647	13.3595	11.0119	9.59047	11.9286	12.504	15.7641	15.0741	12.0264	13.6653	12.3652	9.94879	8.89387	10.4387
DlMADS84	Dil.11g015210.1	MIKCC	13.0953	14.2162	18.6661	14.1438	14.4661	15.9431	7.96462	9.03938	10.1379	8.53698	12.355	12.0768	9.7315	10.4059	10.3574	10.2437	9.3163	7.31445	6.52093	6.72067
DlMADS85	Dil.11g015260.1	MIKCC	20.7598	18.713	17.6412	21.9319	22.0211	22.7533	15.5157	19.8727	13.0907	14.5617	17.1256	20.959	16.3615	22.2216	17.1102	18.4029	16.5183	13.9839	10.0598	6.86889
DlMADS86	Dil.11g015280.1	MIKCC	20.0904	21.567	21.808	24.0135	22.2826	18.0672	15.6105	18.5558	19.4737	18.3194	21.1091	20.1456	21.8344	24.2139	18.7825	20.8615	19.2941	16.4883	16.5122	14.6124
DlMADS87	Dil.11g015300.1	MIKCC	18.6	19.8716	22.9639	19.1695	18.1071	17.2411	14.6207	15.2586	15.8316	12.9535	16.3389	16.0071	13.9667	14.4883	10.1014	17.2147	14.3854	11.7902	12.6964	9.00243
DlMADS68	Dil.10g002800.1	MIKCC	0	0	0	0	0	0	0	0	0	0.0609443	0	0	0	0	0.0343787	0	0	0	0.0567007	0.0920083
DlMADS5	Dil.02g011730.1	Mα	0	0	0	0	0	0	0	0.045807	0	0	0	0	0	0	0	0	0	0	0	0
DlMADS6	Dil.02g011820.1	Mα	0	0	0	0	0	0	0	0	0	0	0	0	0	0	0	0	0	0	0	0
DlMADS7	Dil.02g011830.1	Mα	0	0	0	0	0	0	0	0	0	0	0	0	0	0	0	0	0	0	0	0
DlMADS8	Dil.02g011850.1	Mα	0	0	0	0	0.0242666	0	0	0	0	0	0	0	0	0	0	0	0	0	0	0
DlMADS9	Dil.02g011970.1	Mα	0	0	0	0	0	0	0	0	0	0	0	0	0	0	0	0	0	0	0	0
DlMADS10	Dil.02g011990.1	Mα	0	0	0	0	0	0	0	0	0	0	0	0	0	0	0	0	0	0	0	0
DlMADS11	Dil.02g012000.1	Mα	0	0	0	0	0	0	0	0	0	0	0	0	0	0	0	0	0	0	0	0
DlMADS12	Dil.03g000370.1	Mα	0.253755	0.134508	0.132102	0.074065	0.089446	0.544177	0.133402	0.438221	0.315076	1.08981	0.418588	0.170095	0.229505	0.139368	0.206821	0.604214	0.427734	0.429385	0.450256	0.677073
DlMADS13	Dil.03g000450.1	Mα	0	0	0	0	0	0	0.0210933	0	0	0	0	0	0	0	0	0	0	0	0	0
DlMADS15	Dil.03g010150.1	Mα	0	0	0	0	0	0	0	0	0.0354293	0	0	0	0	0	0	0	0.0385687	0	0	0.037655
DlMADS16	Dil.03g010180.1	Mα	0	0	0	0.0206817	0.012409	0	0	0	0	0	0	0	0.0234473	0	0	0	0.0161593	0	0.009075	0
DlMADS24	Dil.05g017510.1	Mα	0	0	0	0	0	0	0	0	0	0	0	0	0	0	0	0	0	0	0	0
DlMADS26	Dil.06g003130.1	Mα	0	0	0	0	0	0	0	0	0	0	0	0	0	0	0	0	0	0	0	0
DlMADS30	Dil.06g011690.1	Mα	0	0	0	0	0	0.00706833	0	0	0	0	0.0170763	0	0	0	0	0	0	0	0	0
DlMADS31	Dil.06g012150.1	Mα	0.0191397	0	0	0	0	0	0	0.02546	0	0	0	0	0	0	0	0	0	0.021546	0	0
DlMADS37	Dil.07g008570.1	Mα	0	0	0	0	0	0	0	0	0	0	0	0	0	0	0	0	0	0	0	0
DlMADS38	Dil.07g008580.1	Mα	0	0	0	0	0	0	0	0	0	0	0	0	0	0	0	0	0	0	0	0
DlMADS39	Dil.07g008600.1	Mα	0	0	0	0	0	0	0	0	0	0	0	0	0	0	0	0	0	0	0	0
DlMADS40	Dil.07g008660.1	Mα	0	0	0	0	0	0	0	0	0	0	0	0	0	0	0	0	0	0	0	0
DlMADS41	Dil.07g009020.1	Mα	0	0	0	0	0	0	0	0	0.0390747	0.050649	0	0	0	0	0	0.0991623	0.0280767	0.0312143	0	0.0717943
DlMADS42	Dil.07g009040.1	Mα	0	0	0	0	0	0	0	0	0	0	0	0	0	0	0	0	0	0	0	0.027315
DlMADS43	Dil.07g009190.1	Mα	0	0	0	0	0	0	0	0	0	0	0	0	0	0	0	0	0	0	0	0
DlMADS44	Dil.07g009230.1	Mα	0	0	0	0	0	0	0	0	0	0	0	0	0	0	0	0	0	0	0	0
DlMADS45	Dil.07g013390.1	Mα	0.137543	0.287883	0.162653	0.237474	0.128274	0.113743	0.09862	0.199126	0.164319	0.266324	0	0.10334	0	0.112028	0.120236	0.104961	0.325349	0.311274	0.286207	0.204585
DlMADS46	Dil.07g013410.1	Mα	0	0	0	0	0	0	0	0	0	0.175641	0.0321507	0.0447753	0	0.036063	0	0	0.10645	0.0799677	0.186701	0.168742
DlMADS47	Dil.07g013420.1	Mα	0	0	0	0	0	0	0	0	0	0	0	0	0	0	0	0	0	0	0	0
DlMADS50	Dil.07g021390.1	Mα	0	0.029936	0.0936727	0	0	0	0	0	0	0.079393	0	0	0	0	0.0610733	0.0344283	0	0	0	0
DlMADS53	Dil.08g005650.1	Mα	2.24135	1.22959	2.14742	3.03441	2.04514	1.92818	2.63719	1.83141	2.16946	1.49275	1.71229	2.18129	1.69493	1.71749	1.00939	2.10836	2.36969	1.83157	1.499	2.02299
DlMADS54	Dil.08g005740.1	Mα	0	0	0	0	0	0	0	0	0	0	0	0	0	0	0	0	0	0	0.038487	0
DlMADS78	Dil.11g009250.1	Mα	0	0	0	0	0	0	0	0	0	0	0	0	0	0	0	0	0	0	0	0
DlMADS79	Dil.11g009590.1	Mα	0	0	0	0	0	0	0	0	0	0	0	0	0	0	0	0	0	0	0	0.052905
DlMADS89	Dil.11g016460.1	Mα	0.203529	0.0208903	0	0.133626	0.0801758	0.130532	0.146154	0.394758	0.104123	0.690304	0.191575	0.116117	0	0.0751287	0.0333853	0.389841	0.189029	0.515185	0.146849	0.465497
DlMADS91	Dil.11g016500.1	Mα	0	0	0	0	0	0	0	0	0	0	0	0	0	0	0	0	0	0	0	0
DlMADS92	Dil.11g017120.1	Mα	0	0.0296793	0	0	0	0	0.047968	0	0.029312	0	0	0	0.04216	0.0191837	0	0	0.0277837	0.021565	0.0289903	0
DlMADS99	Dil.13g008330.1	Mα	0	0	0	0	0	0	0	0	0	0	0	0	0	0	0	0	0	0	0	0
DlMADS100	Dil.13g008340.1	Mα	0	0	0	0	0	0	0	0	0	0	0	0	0	0	0	0	0	0	0	0.0710733
DlMADS101	Dil.13g008620.1	Mα	0.804636	1.05187	1.16471	1.58495	1.54448	1.03626	1.33666	1.26996	1.43967	0.810211	1.02918	1.16616	1.40559	1.64333	1.54095	1.2234	1.36778	1.02883	1.40957	0.683358
DlMADS102	Dil.13g014690.1	Mα	0.104577	0.167876	0.29314	0.236398	0.202175	0.214871	0.597483	0.309193	0.074846	0.0206513	0.293688	0.405987	0.269732	0.431069	0	0.114029	0.184799	0.030899	0.0307113	0
DlMADS110	Dil.15g010300.1	Mα	0	0	0	0	0	0	0	0	0	0	0	0	0.0278547	0	0	0	0	0	0	0
DlMADS3	Dil.01g005910.1	Mβ	0	0	0	0	0	0	0	0	0	0	0	0.0797953	0	0	0	0	0.0104537	0	0	0
DlMADS4	Dil.01g005920.1	Mβ	0	0	0	0	0	0	0	0	0	0	0	0	0	0	0	0	0	0	0	0
DlMADS17	Dil.03g026050.1	Mβ	0.105845	0.0139847	0.0192673	0.033957	0	0.01966	0.01942	0.0855593	0.0156863	0.0386503	0.0504393	0.039669	0.0308387	0	0.091456	0.0627517	0.0771873	0.116501	0.0431243	0.0481317
DlMADS48	Dil.07g013620.1	Mβ	0	0	0	0	0	0	0	0	0	0	0	0	0	0	0	0	0	0	0	0
DlMADS51	Dil.08g002790.1	Mβ	0.0447727	0.0469303	0	0.0240227	0.044282	0	0	0.018725	0	0.010331	0	0	0	0	0.0521193	0	0.03427	0.032935	0.0324387	0
DlMADS93	Dil.11g017130.1	Mβ	0	0	0	0	0	0	0	0	0	0	0	0	0	0	0	0	0	0	0	0
DlMADS94	Dil.11g017140.1	Mβ	0	0	0	0	0	0	0	0	0	0	0	0	0	0	0	0	0	0	0	0
DlMADS103	Dil.13g017780.1	Mβ	0	0	0	0	0	0	0	0	0	0	0	0	0	0	0	0	0	0	0	0
DlMADS104	Dil.13g017850.1	Mβ	0	0	0	0	0	0	0	0	0	0	0	0	0	0	0	0	0	0	0	0
DlMADS105	Dil.14g008430.1	Mβ	0	0	0.0329557	0	0	0	0.003869	0	0	0	0	0	0	0	0	0	0	0.0317767	0	0
DlMADS14	Dil.03g002240.1	Mγ	0	0	0.0172793	0.0147927	0.0088756	0	0	0	0	0	0	0.0236113	0	0	0	0	0	0.0154357	0	0.0173617
DlMADS21	Dil.05g000590.1	Mγ	0	0	0	0	0	0	0	0	0	0	0	0	0	0	0	0	0	0	0	0
DlMADS22	Dil.05g006120.1	Mγ	0	0.017194	0	0	0	0	0	0	0.0230333	0.062258	0	0	0	0	0	0	0	0	0	0.0183943
DlMADS23	Dil.05g012700.1	Mγ	0.0317963	0	0	0	0	0	0	0	0	0	0	0	0	0	0	0	0	0	0.014434	0
DlMADS36	Dil.07g000660.1	Mγ	0	0.0410693	0	0	0	0	0	0	0	0.061154	0	0	0.038011	0	0	0	0	0	0	0
DlMADS52	Dil.08g004020.1	Mγ	0	0	0	0	0	0	0	0	0	0	0	0	0	0	0	0	0	0	0	0
DlMADS64	Dil.09g020280.1	Mγ	0.659951	0.784825	0.79103	0.703424	0.896166	0.47948	0.358036	0.298667	0.501578	0.37666	0.662348	0.427449	0.657349	0.58015	1.05535	0.644233	0.555637	0.433085	0.610269	0.54103
DlMADS65	Dil.09g020350.1	Mγ	1.11187	1.15048	1.3469	1.05432	1.45033	0.722108	0.554316	0.581997	0.87644	0.536736	1.00248	0.634139	0.891026	0.805574	1.28156	0.953506	1.06325	0.657314	0.909038	0.761451
DlMADS76	Dil.11g004450.1	Mγ	0	0.106634	0.0674113	0.11799	0.0376066	0.0357353	0.0404507	0.068591	0	0	0	0	0	0.0419073	0.0855813	0.0412647	0.031297	0	0	0
DlMADS77	Dil.11g004800.1	Mγ	0	0	0	0	0	0	0	0	0	0	0	0	0	0	0	0	0	0	0	0
DlMADS80	Dil.11g014770.1	Mγ	0	0	0	0	0	0	0	0	0	0	0	0	0	0.01466	0	0	0	0	0	0
DlMADS95	Dil.11g020460.1	Mγ	0.025721	0	0	0	0	0	0	0.00734867	0	0	0	0	0	0	0	0	0	0.0292953	0	0
DlMADS106	Dil.14g009760.1	Mγ	0.0379223	0.0807167	0.0458943	0.0212357	0.0431312	0.0523563	0.123179	0.0812033	0.0448767	0.027647	0.0397297	0.0409227	0.068303	0.0807923	0.0377693	0	0.0159253	0.0459073	0.143625	0.0202617
DlMADS107	Dil.14g014470.1	Mγ	0.117872	0.0284907	0.110293	0.0538647	0.125375	0.196149	0.117196	0.110392	0.0495077	0.057295	0.153275	0.118813	0.124261	0.133295	0.063408	0.061324	0.0747087	0.0836583	0.062048	0.122001

## Sheet: Supplementary Table 10
Supplementary Table 10. FPKM value of MADS-box genes during different fruit developmental stages in longan
Name	Gene ID	Group	DAF80	DAF100	DAF110	DAF120	DAF130	DAF140
DlMADS1	Dil.01g003040.1	MIKC*	0	0	0	0	0.021554	0.031075
DlMADS2	Dil.01g003160.1	MIKC*	0	0	0	0	0	0
DlMADS27	Dil.06g007020.1	MIKC*	0	0.0130803	0.0264127	0	0.0235587	0
DlMADS32	Dil.06g019400.1	MIKC*	0	0	0	0	0	0
DlMADS33	Dil.06g019740.1	MIKC*	0	0	0	0	0	0
DlMADS34	Dil.06g020470.1	MIKC*	0	0	0	0	0	0
DlMADS35	Dil.06g020490.1	MIKC*	0	0	0	0	0	0
DlMADS58	Dil.09g005740.1	MIKC*	0.0518297	0.111041	0.088923	0.072947	0.04379	0
DlMADS62	Dil.09g010560.1	MIKC*	0	0	0	0	0	0
DlMADS71	Dil.10g014390.1	MIKC*	9.62728	5.78756	4.63722	3.66967	4.55956	3.10784
DlMADS72	Dil.10g014490.1	MIKC*	1.83168	0	0	0	0	0
DlMADS90	Dil.11g016480.1	MIKC*	0.0195463	0	0	0	0	0
DlMADS96	Dil.12g004510.1	MIKC*	0	0	0	0	0	0
DlMADS97	Dil.12g004520.1	MIKC*	0	0	0	0	0	0
DlMADS114	Dil.15g018290.1	MIKC*	1.05786	0.298254	0.112703	0.0120303	0.0272	0.177469
DlMADS20	Dil.04g016010.1	MIKCC	23.3141	5.88019	9.80028	1.83104	4.39249	0.752686
DlMADS49	Dil.07g014330.1	MIKCC	3.40681	0.0666297	0.651067	0.129276	0.194452	0.157954
DlMADS66	Dil.09g020600.1	MIKCC	704.027	448.849	388.075	433.655	399.276	388.566
DlMADS67	Dil.09g020730.1	MIKCC	0	0	0	0	0.035482	0
DlMADS55	Dil.08g010500.1	MIKCC	1.64104	0.0354653	0.792499	0.598844	0.656835	0.811001
DlMADS75	Dil.10g020990.1	MIKCC	1.77641	0.905106	0.9923	2.43219	3.94889	2.27062
DlMADS28	Dil.06g008980.1	MIKCC	0	0	0	0	0	0
DlMADS88	Dil.11g015700.1	MIKCC	0	0	0	0	0	0
DlMADS18	Dil.04g002950.1	MIKCC	1.77728	0	0	0	0.016719	0
DlMADS69	Dil.10g012990.1	MIKCC	0	0	0	0	0	0
DlMADS98	Dil.12g013750.1	MIKCC	0	0	0	0	0	0
DlMADS109	Dil.14g015120.1	MIKCC	0	0	0	0	0	0
DlMADS112	Dil.15g016670.1	MIKCC	43.3066	60.3415	25.8302	17.3975	10.066	14.5737
DlMADS25	Dil.06g002660.1	MIKCC	52.4571	54.9366	30.8368	36.2744	27.8024	32.1178
DlMADS57	Dil.09g003770.1	MIKCC	50.1515	49.8911	25.1933	5.38737	2.60201	0.574489
DlMADS63	Dil.09g015580.1	MIKCC	0	0	0	0	0	0
DlMADS73	Dil.10g019790.1	MIKCC	4.52664	2.14367	3.91194	8.40001	13.3228	12.5675
DlMADS70	Dil.10g013000.1	MIKCC	1.83785	1.43073	0.23976	0	0	0
DlMADS74	Dil.10g019800.1	MIKCC	251.786	254.08	288.371	292.592	310.38	223.834
DlMADS108	Dil.14g015100.1	MIKCC	163.296	175.381	186.858	185.503	201.247	149.569
DlMADS113	Dil.15g016680.1	MIKCC	0	0.05992	0.0206053	0	0	0
DlMADS19	Dil.04g002970.1	MIKCC	0	0	0	0	0	0
DlMADS56	Dil.08g014820.1	MIKCC	0.569381	0.274844	0.163776	0.192392	0.17655	0.213526
DlMADS111	Dil.15g011990.1	MIKCC	0	0.0434997	0	0	0	0
DlMADS29	Dil.06g009730.1	MIKCC	1.05371	0.134499	0.123588	0.0165357	0.0561097	0.101254
DlMADS59	Dil.09g007590.1	MIKCC	5.30245	1.41076	0.514048	0.376037	0.258658	0.0720047
DlMADS60	Dil.09g007610.1	MIKCC	0	0	0	0	0	0
DlMADS61	Dil.09g007940.1	MIKCC	0	0	0	0	0	0
DlMADS81	Dil.11g015170.1	MIKCC	0	0	0	0	0	0
DlMADS82	Dil.11g015180.1	MIKCC	0	0	0	0	0	0
DlMADS83	Dil.11g015190.1	MIKCC	0	0	0	0	0	0
DlMADS84	Dil.11g015210.1	MIKCC	0	0	0	0	0	0
DlMADS85	Dil.11g015260.1	MIKCC	0	0	0	0	0	0
DlMADS86	Dil.11g015280.1	MIKCC	0	0	0	0	0	0
DlMADS87	Dil.11g015300.1	MIKCC	0	0	0	0	0	0
DlMADS68	Dil.10g002800.1	MIKCC	3.94369	0.151067	0.021143	0.048437	0	0
DlMADS5	Dil.02g011730.1	Mα	0	0	0	0	0	0
DlMADS6	Dil.02g011820.1	Mα	0	0	0	0	0	0
DlMADS7	Dil.02g011830.1	Mα	0	0	0	0	0	0
DlMADS8	Dil.02g011850.1	Mα	0	0	0	0	0	0
DlMADS9	Dil.02g011970.1	Mα	0	0	0	0	0	0
DlMADS10	Dil.02g011990.1	Mα	0	0	0	0	0	0
DlMADS11	Dil.02g012000.1	Mα	0	0	0	0	0	0
DlMADS12	Dil.03g000370.1	Mα	0.266819	0	0.135591	0	0.024548	0.0296367
DlMADS13	Dil.03g000450.1	Mα	0	0	0	0	0	0
DlMADS15	Dil.03g010150.1	Mα	0.00679467	0.014622	0	0.00937367	0.011926	0
DlMADS16	Dil.03g010180.1	Mα	0.756019	0.846393	0.382134	0.381355	0.659993	0.651429
DlMADS24	Dil.05g017510.1	Mα	0	0	0	0	0	0
DlMADS26	Dil.06g003130.1	Mα	0	0	0	0	0	0
DlMADS30	Dil.06g011690.1	Mα	0	0	0	0	0	0
DlMADS31	Dil.06g012150.1	Mα	0	0	0	0	0	0
DlMADS37	Dil.07g008570.1	Mα	0	0	0	0	0	0
DlMADS38	Dil.07g008580.1	Mα	0	0	0	0	0	0
DlMADS39	Dil.07g008600.1	Mα	0	0	0	0	0	0
DlMADS40	Dil.07g008660.1	Mα	0	0	0	0	0	0
DlMADS41	Dil.07g009020.1	Mα	0	0	0	0	0	0
DlMADS42	Dil.07g009040.1	Mα	0	0	0	0	0	0
DlMADS43	Dil.07g009190.1	Mα	0.117776	0	0	0	0	0
DlMADS44	Dil.07g009230.1	Mα	0	0	0	0	0	0
DlMADS45	Dil.07g013390.1	Mα	0.337912	0.451782	0.914323	0.117973	0.498989	0.0660283
DlMADS46	Dil.07g013410.1	Mα	0	0	0	0	0	0
DlMADS47	Dil.07g013420.1	Mα	0	0	0	0	0	0
DlMADS50	Dil.07g021390.1	Mα	0	0	0	0	0.009326	0
DlMADS53	Dil.08g005650.1	Mα	110.216	328.376	369.613	243.62	283.644	198.077
DlMADS54	Dil.08g005740.1	Mα	0.185422	0.172983	0.0606553	0.0662337	0.207586	0.0283307
DlMADS78	Dil.11g009250.1	Mα	0	0	0	0	0	0
DlMADS79	Dil.11g009590.1	Mα	0.104463	0	0	0	0	0
DlMADS89	Dil.11g016460.1	Mα	0.0442133	0	0	0	0	0
DlMADS91	Dil.11g016500.1	Mα	0	0	0	0	0	0
DlMADS92	Dil.11g017120.1	Mα	0	0	0	0	0	0
DlMADS99	Dil.13g008330.1	Mα	0	0	0	0	0	0
DlMADS100	Dil.13g008340.1	Mα	0	0	0	0	0	0
DlMADS101	Dil.13g008620.1	Mα	2.32397	1.65978	1.51405	1.16962	1.39987	1.14633
DlMADS102	Dil.13g014690.1	Mα	0.094536	0	0.0354963	0.0418717	0.0748837	0.0219157
DlMADS110	Dil.15g010300.1	Mα	0.0420117	0	0	0	0.0164387	0
DlMADS3	Dil.01g005910.1	Mβ	0	0	0	0	0	0
DlMADS4	Dil.01g005920.1	Mβ	0	0	0	0	0	0
DlMADS17	Dil.03g026050.1	Mβ	0	0.0958623	0.490287	1.81419	0.868799	3.82819
DlMADS48	Dil.07g013620.1	Mβ	0	0	0	0	0.0316933	0
DlMADS51	Dil.08g002790.1	Mβ	0	0	0	0	0	0
DlMADS93	Dil.11g017130.1	Mβ	0	0	0	0	0	0
DlMADS94	Dil.11g017140.1	Mβ	0	0	0	0	0	0
DlMADS103	Dil.13g017780.1	Mβ	0	0	0	0	0	0
DlMADS104	Dil.13g017850.1	Mβ	0	0	0	0	0	0
DlMADS105	Dil.14g008430.1	Mβ	0.255117	0.488736	0.176796	0.079529	0.0993307	0.0787273
DlMADS14	Dil.03g002240.1	Mγ	0.140362	0.177701	0	0	0	0.0239883
DlMADS21	Dil.05g000590.1	Mγ	0	0	0	0.021869	0	0
DlMADS22	Dil.05g006120.1	Mγ	0	0	0	0	0	0
DlMADS23	Dil.05g012700.1	Mγ	0.055245	0	0	0	0	0.01713
DlMADS36	Dil.07g000660.1	Mγ	0	0	0	0	0	0
DlMADS52	Dil.08g004020.1	Mγ	0.0116377	0	0.0117727	0	0	0
DlMADS64	Dil.09g020280.1	Mγ	0.315561	0.267476	0.283613	0.298434	0.162783	0.448986
DlMADS65	Dil.09g020350.1	Mγ	0.247593	0.189357	0.172241	0.256436	0.212496	0.56574
DlMADS76	Dil.11g004450.1	Mγ	0	0	0	0	0	0
DlMADS77	Dil.11g004800.1	Mγ	0	0	0	0	0	0
DlMADS80	Dil.11g014770.1	Mγ	0	0	0	0	0	0
DlMADS95	Dil.11g020460.1	Mγ	0	0	0	0	0	0
DlMADS106	Dil.14g009760.1	Mγ	0	0.0369033	0.0335677	0	0	0
DlMADS107	Dil.14g014470.1	Mγ	0	0	0	0	0	0
